# Supplementary material for: Regulation of gene expression by 5mC DNA methylation during the bolting process of cabbage (Brassica oleracea L. var. capitata L.)
Source: Front Plant Sci. 2026 Apr 30;17:1806811. doi: 10.3389/fpls.2026.1806811 (PMC13171550; doi:10.3389/fpls.2026.1806811)
Supplement: Supplementary file 2 [file Table1.xlsx]

## Sheet: Table S1
Table S1. ATAC-seq data volume statistics in three stages.
Sample	Nuclear mapped reads	Deduplicated reads	Mapping rate
B1-Rep1	52156093	47708402	0.914723
B1-Rep2	48459203	43640608	0.900564
NB1-Rep1	49470491	49156880	0.993661
NB1-Rep2	46456986	38504148	0.828813
B2-Rep1	50287880	45474908	0.904292
B2-Rep2	46790120	42950114	0.917931
NB2-Rep1	50053283	44824708	0.89554
NB2-Rep2	52732695	49392698	0.936662

## Sheet: Table S2
Table S2. Reproductive process genes of
C01	BolC01g000440.2J	-	AT4G39340	Egg cell-secreted protein 1.4;EC1.4;PTN002032965;orthologs	EGG CELL-SECRETED PROTEIN 1.4
C01	BolC01g001830.2J	+	AT4G36920	Floral homeotic protein APETALA 2;AP2;PTN000795332;orthologs	FLORAL HOMEOTIC PROTEIN APETALA 2
C01	BolC01g001840.2J	+	AT4G36930	Transcription factor SPATULA;SPT;PTN001395447;orthologs	TRANSCRIPTION FACTOR SPATULA
C01	BolC01g002510.2J	+	AT4G36380	3-epi-6-deoxocathasterone 23-monooxygenase CYP90C1;CYP90C1;PTN000669445;orthologs	3-EPI-6-DEOXOCATHASTERONE 23-MONOOXYGENASE CYP90C1
C01	BolC01g004680.2J	+	AT4G34200	D-3-phosphoglycerate dehydrogenase 1, chloroplastic;PGDH1;PTN000107900;orthologs	D-3-PHOSPHOGLYCERATE DEHYDROGENASE 1, CHLOROPLASTIC
C01	BolC01g004860.2J	+	AT2G15880	Pollen-specific leucine-rich repeat extensin-like protein 3;PEX3;PTN000789110;orthologs	POLLEN-SPECIFIC LEUCINE-RICH REPEAT EXTENSIN-LIKE PROTEIN 3
C01	BolC01g005110.2J	-	AT4G33620	Probable ubiquitin-like-specific protease 2A;ULP2A;PTN000288597;orthologs	UBIQUITIN-LIKE-SPECIFIC PROTEASE 2A-RELATED
C01	BolC01g006650.2J	+	AT4G32460	At4g32460;At4g32460;PTN000777716;orthologs	GENOME ASSEMBLY, CHROMOSOME: A01
C01	BolC01g007140.2J	+	AT4G31880	Sister chromatid cohesion protein PDS5 homolog C;PDS5C;PTN000292268;orthologs	SISTER CHROMATID COHESION PROTEIN PDS5 HOMOLOG C
C01	BolC01g007220.2J	+	AT4G31820	BTB_POZ domain-containing protein NPY1;NPY1;PTN000789253;orthologs	BTB_POZ DOMAIN-CONTAINING PROTEIN NPY1
C01	BolC01g007740.2J	-	AT4G31380	Flowering-promoting factor 1-like protein 1;FLP1;PTN002850851;orthologs	FLOWERING-PROMOTING FACTOR 1-LIKE PROTEIN 1
C01	BolC01g008560.2J	+	AT2G20140	26S proteasome regulatory subunit 4 homolog B;RPT2B;PTN000553333;orthologs	26S PROTEASOME REGULATORY SUBUNIT 4 HOMOLOG A-RELATED
C01	BolC01g009800.2J	-	AT4G29380	Serine_threonine-protein kinase VPS15;VPS15;PTN000426503;orthologs	PHOSPHOINOSITIDE 3-KINASE REGULATORY SUBUNIT 4
C01	BolC01g010660.2J	+	AT4G28530	At4g28530;NAC074;PTN001272534;orthologs	NAC TRANSCRIPTION FACTOR
C01	BolC01g010670.2J	-	AT4G28520	12S seed storage protein CRC;CRC;PTN001260445;orthologs	12S SEED STORAGE PROTEIN CRC
C01	BolC01g012410.2J	-	AT4G23050	PAS domain-containing protein tyrosine kinase family protein;At4g23050;PTN000585136;orthologs	PAS DOMAIN-CONTAINING PROTEIN TYROSINE KINASE FAMILY PROTEIN
C01	BolC01g012870.2J	-	AT4G19180	Probable apyrase 7;APY7;PTN000207677;orthologs	APYRASE 7-RELATED
C01	BolC01g012950.2J	+	AT4G19230	Abscisic acid 8'-hydroxylase 1;CYP707A1;PTN001209434;orthologs	ABSCISIC ACID 8'-HYDROXYLASE 1
C01	BolC01g013630.2J	-	AT4G20050	Polygalacturonase QRT3;QRT3;PTN002142794;orthologs	POLYGALACTURONASE QRT3
C01	BolC01g013780.2J	+	AT4G20270	Leucine-rich repeat receptor-like serine_threonine-protein kinase BAM3;BAM3;PTN000701525;orthologs	LEUCINE-RICH REPEAT RECEPTOR-LIKE SERINE_THREONINE-PROTEIN KINASE BAM3
C01	BolC01g015890.2J	+	AT4G15900	Protein pleiotropic regulatory locus 1;PRL1;PTN000460498;orthologs	PLEIOTROPIC REGULATOR 1
C01	BolC01g015900.2J	+	AT5G67260	Cyclin-D3-2;CYCD3-2;PTN000020051;orthologs	CYCLIN-D3-2
C01	BolC01g016760.2J	-	AT4G23100	Glutamate--cysteine ligase, chloroplastic;GSH1;PTN002155392;orthologs	GLUTAMATE--CYSTEINE LIGASE, CHLOROPLASTIC
C01	BolC01g018010.2J	+	AT4G23750	Ethylene-responsive transcription factor CRF2;CRF2;PTN001260463;orthologs	ETHYLENE-RESPONSIVE TRANSCRIPTION FACTOR CRF2
C01	BolC01g018970.2J	-	AT4G24560	Ubiquitin carboxyl-terminal hydrolase 16;UBP16;PTN001520034;orthologs	UBIQUITIN CARBOXYL-TERMINAL HYDROLASE 16
C01	BolC01g019370.2J	-	AT4G25010	Bidirectional sugar transporter SWEET14;SWEET14;PTN000082441;orthologs	BIDIRECTIONAL SUGAR TRANSPORTER SWEET14
C01	BolC01g021480.2J	+	AT5G26710	Glutamate--tRNA ligase, cytoplasmic;At5g26710;PTN000012621;orthologs	GLUTAMATE--TRNA LIGASE
C01	BolC01g022840.2J	+	AT5G54160	Flavone 3'-O-methyltransferase 1;OMT1;PTN000202274;orthologs	ACETYLSEROTONIN O-METHYLTRANSFERASE
C01	BolC01g025240.2J	+	AT4G16340	Guanine nucleotide exchange factor SPIKE 1;SPK1;PTN000594308;orthologs	LD20667P
C01	BolC01g025280.2J	+	AT4G16280	Flowering time control protein FCA;FCA;PTN004648476;orthologs	FLOWERING TIME CONTROL PROTEIN FCA
C01	BolC01g026330.2J	-	AT4G15180	Histone-lysine N-methyltransferase ATXR3;ATXR3;PTN001874967;orthologs	HISTONE-LYSINE N-METHYLTRANSFERASE ATXR3
C01	BolC01g027650.2J	-	AT2G17420	Thioredoxin reductase 2;NTR2;PTN002872016;orthologs	THIOREDOXIN REDUCTASE 2
C01	BolC01g028440.2J	+	AT3G50330	Transcription factor HEC2;HEC2;PTN001395437;orthologs	TRANSCRIPTION FACTOR HEC2
C01	BolC01g028740.2J	+	AT3G50070	Cyclin-D3-3;CYCD3-3;PTN000020048;orthologs	CYCLIN-D3-3
C01	BolC01g029140.2J	+	AT1G52950	Nucleic acid-binding, OB-fold-like protein;At1g52950;PTN000588716;orthologs	NUCLEIC ACID-BINDING, OB-FOLD-LIKE PROTEIN
C01	BolC01g029610.2J	-	AT3G49240	Pentatricopeptide repeat-containing protein At3g49240, mitochondrial;EMB1796;PTN000613137;orthologs	OS11G0433600 PROTEIN
C01	BolC01g030120.2J	+	AT3G48740	Bidirectional sugar transporter SWEET11;SWEET11;PTN000082446;orthologs	BIDIRECTIONAL SUGAR TRANSPORTER SWEET11
C01	BolC01g030560.2J	-	AT2G47860	BTB_POZ domain-containing protein SETH6;SETH6;PTN002845235;orthologs	BTB_POZ DOMAIN-CONTAINING PROTEIN SETH6
C01	BolC01g030770.2J	-	AT3G48510	At3g48510;T8P19.20;PTN002130833;orthologs
C01	BolC01g031020.2J	+	AT3G47870	LOB domain-containing protein 27;LBD27;PTN001582578;orthologs	LOB DOMAIN-CONTAINING PROTEIN 27-RELATED
C01	BolC01g032070.2J	-	AT3G46290	Receptor-like protein kinase HERK 1;HERK1;PTN000702631;orthologs	RECEPTOR-LIKE PROTEIN KINASE HERK 1
C01	BolC01g032830.2J	-	AT3G44880	Pheophorbide a oxygenase, chloroplastic;PAO;PTN000479744;orthologs	PHEOPHORBIDE A OXYGENASE, CHLOROPLASTIC
C01	BolC01g034630.2J	-	AT3G06010	Probable ATP-dependent DNA helicase CHR12;CHR12;PTN002245325;orthologs	ATP-DEPENDENT DNA HELICASE CHR12-RELATED
C01	BolC01g034880.2J	+	AT1G52950	Nucleic acid-binding, OB-fold-like protein;At1g52950;PTN000588716;orthologs	NUCLEIC ACID-BINDING, OB-FOLD-LIKE PROTEIN
C01	BolC01g035720.2J	+	AT1G60420	Probable nucleoredoxin 1;At1g60420;PTN000356118;orthologs	THIOREDOXIN DOMAIN-CONTAINING PROTEIN
C01	BolC01g038240.2J	+	AT3G15880	Topless-related protein 4;TPR4;PTN000522373;orthologs	TOPLESS-RELATED PROTEIN 4
C01	BolC01g038490.2J	-	AT3G23670	Kinesin-like protein KIN-12B;KIN12B;PTN000649838;orthologs	KINESIN-LIKE PROTEIN KIF15
C01	BolC01g038500.2J	-	AT5G64960	Cyclin-dependent kinase C-2;CDKC-2;PTN000623617;orthologs	CYCLIN-DEPENDENT KINASE C-2
C01	BolC01g038600.2J	-	AT3G23630	Adenylate isopentenyltransferase 7, mitochondrial;IPT7;PTN000119684;orthologs	ADENYLATE ISOPENTENYLTRANSFERASE 7, MITOCHONDRIAL
C01	BolC01g038900.2J	-	AT3G23380	CRIB domain-containing protein RIC5;RIC5;PTN001505007;orthologs	CRIB DOMAIN-CONTAINING PROTEIN RIC5
C01	BolC01g039840.2J	-	AT3G09840	Cell division control protein 48 homolog A;CDC48A;PTN000554583;orthologs	CELL DIVISION CONTROL PROTEIN 48 HOMOLOG A
C01	BolC01g039850.2J	+	AT3G22880	Meiotic recombination protein DMC1 homolog;DMC1;PTN002342371;orthologs	MEIOTIC RECOMBINATION PROTEIN DMC1_LIM15 HOMOLOG
C01	BolC01g039960.2J	+	AT3G22820	EPIDERMAL PATTERNING FACTOR-like protein 5;EPFL5;PTN002104484;orthologs	EPIDERMAL PATTERNING FACTOR-LIKE PROTEIN 4-RELATED
C01	BolC01g043550.2J	-	AT2G05642	Nucleic acid-binding, OB-fold-like protein;At2g05642;PTN000031790;orthologs	NUCLEIC ACID-BINDING, OB-FOLD-LIKE PROTEIN
C01	BolC01g046440.2J	-	AT1G52030	Myrosinase-binding protein 2;F-ATMBP;PTN000582452;orthologs	MYROSINASE-BINDING PROTEIN 2
C01	BolC01g046450.2J	-	AT3G16400	Nitrile-specifier protein 1;NSP1;PTN001509273;orthologs	NITRILE-SPECIFIER PROTEIN 1-RELATED
C01	BolC01g046960.2J	+	AT3G15880	Topless-related protein 4;TPR4;PTN000522373;orthologs	TOPLESS-RELATED PROTEIN 4
C01	BolC01g047380.2J	-	AT3G15540	Auxin-responsive protein IAA19;IAA19;PTN001588959;orthologs	AUXIN-RESPONSIVE PROTEIN IAA19
C01	BolC01g047500.2J	-	AT3G15380	Choline transporter protein 1;CHER1;PTN000273074;orthologs	CHOLINE TRANSPORTER-LIKE 2
C01	BolC01g050680.2J	+	AT3G12140	Protein EMSY-LIKE 1;EML1;PTN002433877;orthologs	PROTEIN EMSY-LIKE 1
C01	BolC01g051440.2J	-	AT3G55220	Spliceosome-associated protein 130 A;SAP130A;PTN008950070;orthologs	SPLICING FACTOR 3B SUBUNIT 3
C01	BolC01g052360.2J	+	AT3G10380	Exocyst complex component SEC8;SEC8;PTN000365532;orthologs	EXOCYST COMPLEX COMPONENT 4
C01	BolC01g052450.2J	-	AT3G10220	Tubulin-folding cofactor B;TFCB;PTN008360265;orthologs	TUBULIN-FOLDING COFACTOR B
C01	BolC01g053070.2J	+	AT3G09070	Protein OCTOPUS;OPS;PTN000782509;orthologs	PROTEIN OCTOPUS
C01	BolC01g053340.2J	+	AT3G08510	Phosphoinositide phospholipase C 2;PLC2;PTN000036879;orthologs	PHOSPHOINOSITIDE PHOSPHOLIPASE C 2
C01	BolC01g054320.2J	+	AT3G06440	Hydroxyproline O-galactosyltransferase GALT3;GALT3;PTN000130828;orthologs	BETA-1,3-GALACTOSYLTRANSFERASE 6
C01	BolC01g054350.2J	-	AT3G06400	ISWI chromatin-remodeling complex ATPase CHR11;CHR11;PTN002584785;orthologs	CHROMATIN-REMODELING COMPLEX ATPASE CHAIN ISWI
C01	BolC01g055670.2J	+	AT3G04240	Probable UDP-N-acetylglucosamine--peptide N-acetylglucosaminyltransferase SEC;SEC;PTN000555991;orthologs	UDP-N-ACETYLGLUCOSAMINE--PEPTIDE N-ACETYLGLUCOSAMINYLTRANSFERASE 110 KDA SUBUNIT
C01	BolC01g056100.2J	+	AT3G03810	Protein EMBRYO SAC DEVELOPMENT ARREST 30;EDA30;PTN001272437;orthologs	PROTEIN EMBRYO SAC DEVELOPMENT ARREST 30
C01	BolC01g056250.2J	+	AT3G03650	At3g03650;EDA5;PTN000115390;orthologs	EXOSTOSIN GT47 DOMAIN-CONTAINING PROTEIN
C01	BolC01g056480.2J	-	AT3G03110	Protein EXPORTIN 1B;XPO1B;PTN000131852;orthologs	PROTEIN EXPORTIN 1B
C01	BolC01g056490.2J	-	AT3G03110	Protein EXPORTIN 1B;XPO1B;PTN000131852;orthologs	PROTEIN EXPORTIN 1B
C01	BolC01g057530.2J	-	AT3G01460	Methyl-CpG-binding domain-containing protein 9;MBD9;PTN000065293;orthologs	METHYL-CPG-BINDING DOMAIN-CONTAINING PROTEIN 9
C02	BolC02g000400.2J	-	AT5G01370	ALC-interacting protein 1;ACI1;PTN002178661;orthologs	ALC-INTERACTING PROTEIN 1
C02	BolC02g000710.2J	+	AT5G02520	Kinetochore-associated protein KNL-2 homolog;KNL2;PTN002859835;orthologs	KINETOCHORE-ASSOCIATED PROTEIN KNL-2 HOMOLOG
C02	BolC02g004040.2J	-	AT5G10140	MADS-box protein FLOWERING LOCUS C;FLC;PTN000235724;orthologs	MADS-BOX PROTEIN FLOWERING LOCUS C
C02	BolC02g004730.2J	-	AT5G11410	Inactive serine_threonine-protein kinase BKN2;BKN2;PTN000701565;orthologs	INACTIVE SERINE_THREONINE-PROTEIN KINASE BKN2
C02	BolC02g005080.2J	-	AT5G11980	Conserved oligomeric Golgi complex subunit 8;COG8;PTN000480858;orthologs	CONSERVED OLIGOMERIC GOLGI COMPLEX SUBUNIT 8
C02	BolC02g005390.2J	+	AT5G13010	Pre-mRNA-splicing factor ATP-dependent RNA helicase DEAH7;CUV;PTN001053844;orthologs	PRE-MRNA-SPLICING FACTOR ATP-DEPENDENT RNA HELICASE PRP16
C02	BolC02g005750.2J	+	AT5G13570	mRNA-decapping enzyme subunit 2;DCP2;PTN001135675;orthologs	M7GPPPN-MRNA HYDROLASE
C02	BolC02g005840.2J	+	AT5G13690	Alpha-N-acetylglucosaminidase;NAGLU;PTN000305609;orthologs	ALPHA-N-ACETYLGLUCOSAMINIDASE
C02	BolC02g007000.2J	-	AT5G15540	Sister chromatid cohesion protein SCC2;SCC2;PTN000496084;orthologs	NIPPED-B-LIKE PROTEIN
C02	BolC02g007710.2J	-	AT5G16750	Protein TORMOZ EMBRYO DEFECTIVE;TOZ;PTN000457999;orthologs	TRANSDUCIN BETA-LIKE PROTEIN 3
C02	BolC02g007840.2J	+	AT5G17020	Protein EXPORTIN 1A;XPO1;PTN000131853;orthologs	EXPORTIN-1
C02	BolC02g009680.2J	+	AT5G19400	Nonsense-mediated mRNA decay factor SMG7;SMG7;PTN000403374;orthologs	NONSENSE-MEDIATED MRNA DECAY FACTOR SMG7
C02	BolC02g012590.2J	-	AT5G60440	Agamous-like MADS-box protein AGL62;AGL62;PTN001378521;orthologs	AGAMOUS-LIKE MADS-BOX PROTEIN AGL62
C02	BolC02g016170.2J	+	AT5G56450	Probable ADP,ATP carrier protein At5g56450;At5g56450;PTN001533078;orthologs	ADP_ATP TRANSLOCASE
C02	BolC02g016770.2J	-	AT5G55820	Inner centromere protein, ARK-binding region protein;WYR;PTN008424229;orthologs	INNER CENTROMERE PROTEIN, ARK-BINDING REGION PROTEIN
C02	BolC02g017000.2J	+	AT5G55390	Protein ENHANCED DOWNY MILDEW 2;EDM2;PTN001112549;orthologs	PHD FINGER-CONTAINING PROTEIN DDB_G0268158
C02	BolC02g017390.2J	-	AT5G54800	Glucose-6-phosphate_phosphate translocator 1, chloroplastic;GPT1;PTN000123123;orthologs	GLUCOSE-6-PHOSPHATE_PHOSPHATE TRANSLOCATOR 1, CHLOROPLASTIC
C02	BolC02g017770.2J	-	AT1G20960	DExH-box ATP-dependent RNA helicase DExH12;BRR2A;PTN002375635;orthologs	U5 SMALL NUCLEAR RIBONUCLEOPROTEIN 200 KDA HELICASE
C02	BolC02g017930.2J	+	AT5G54310	ADP-ribosylation factor GTPase-activating protein AGD5;AGD5;PTN000572814;orthologs	ADP-RIBOSYLATION FACTOR GTPASE-ACTIVATING PROTEIN AGD5
C02	BolC02g018250.2J	+	AT1G65440	Transcription elongation factor SPT6 homolog;SPT6;PTN000015832;orthologs	TRANSCRIPTION ELONGATION FACTOR SPT6
C02	BolC02g018390.2J	-	AT5G54160	Flavone 3'-O-methyltransferase 1;OMT1;PTN000202274;orthologs	ACETYLSEROTONIN O-METHYLTRANSFERASE
C02	BolC02g019210.2J	-	AT5G53400	Protein BOBBER 1;BOB1;PTN000270348;orthologs	NUCLEAR MIGRATION PROTEIN NUDC
C02	BolC02g019220.2J	+	AT5G53390	Wax ester synthase_diacylglycerol acyltransferase 11;WSD11;PTN000781944;orthologs	WAX ESTER SYNTHASE_DIACYLGLYCEROL ACYLTRANSFERASE 11
C02	BolC02g019310.2J	+	AT5G53290	Ethylene-responsive transcription factor CRF3;CRF3;PTN001260549;orthologs	ETHYLENE-RESPONSIVE TRANSCRIPTION FACTOR CRF3-RELATED
C02	BolC02g019730.2J	-	AT5G52975	At5g05770;At5g52975;PTN001260231;orthologs	EGG CELL-SECRETED-LIKE PROTEIN
C02	BolC02g020930.2J	+	AT5G51430	Conserved oligomeric Golgi complex subunit 7;COG7;PTN000484949;orthologs	CONSERVED OLIGOMERIC GOLGI COMPLEX SUBUNIT 7
C02	BolC02g020970.2J	+	AT5G51330	Protein DYAD;DYAD;PTN002312240;orthologs	PROTEIN DYAD
C02	BolC02g021840.2J	+	AT1G65480	Protein FLOWERING LOCUS T;FT;PTN000146015;orthologs	PROTEIN FLOWERING LOCUS T-RELATED
C02	BolC02g022360.2J	+	AT1G66350	DELLA protein RGL1;RGL1;PTN000781244;orthologs	DELLA PROTEIN RGL1
C02	BolC02g026020.2J	+	AT1G69400	Mitotic checkpoint protein BUB3.3;BUB3.3;PTN000103932;orthologs	MITOTIC CHECKPOINT PROTEIN BUB3.3
C02	BolC02g026590.2J	+	AT1G69780	Homeobox-leucine zipper protein ATHB-13;ATHB-13;PTN000675683;orthologs	HOMEOBOX-LEUCINE ZIPPER PROTEIN ATHB-13
C02	BolC02g027320.2J	+	AT1G70510	Homeobox protein knotted-1-like 2;KNAT2;PTN001373330;orthologs	HOMEOBOX PROTEIN KNOTTED-1-LIKE 2
C02	BolC02g027840.2J	+	AT4G05410	U3 snoRNP-associated protein-like YAO;YAO;PTN000458644;orthologs	U3 SMALL NUCLEOLAR RNA-INTERACTING PROTEIN 2
C02	BolC02g028300.2J	+	AT1G71440	Tubulin-folding cofactor E;TFCE;PTN000388838;orthologs	TUBULIN-SPECIFIC CHAPERONE COFACTOR E-LIKE PROTEIN
C02	BolC02g028510.2J	-	AT1G52950	Nucleic acid-binding, OB-fold-like protein;At1g52950;PTN000588716;orthologs	NUCLEIC ACID-BINDING, OB-FOLD-LIKE PROTEIN
C02	BolC02g030040.2J	+	AT1G52950	Nucleic acid-binding, OB-fold-like protein;At1g52950;PTN000588716;orthologs	NUCLEIC ACID-BINDING, OB-FOLD-LIKE PROTEIN
C02	BolC02g030290.2J	+	AT1G73430	Conserved oligomeric Golgi complex subunit 3;COG3;PTN000329565;orthologs	CONSERVED OLIGOMERIC GOLGI COMPLEX SUBUNIT 3
C02	BolC02g030770.2J	-	AT1G74110	Cytochrome P450 family protein;CYP78A10;PTN001210444;orthologs	CYTOCHROME P450 FAMILY PROTEIN
C02	BolC02g031870.2J	-	AT1G75520	Protein SHI RELATED SEQUENCE 5;SRS5;PTN000787954;orthologs	PROTEIN SHI RELATED SEQUENCE 5
C02	BolC02g032280.2J	+	AT1G75840	Rac-like GTP-binding protein ARAC5;ARAC5;PTN001530135;orthologs	RAC-LIKE GTP-BINDING PROTEIN ARAC5
C02	BolC02g033390.2J	+	AT1G77140	Vacuolar protein sorting-associated protein 45 homolog;VPS45;PTN000187984;orthologs	VACUOLAR PROTEIN SORTING-ASSOCIATED PROTEIN 45
C02	BolC02g033520.2J	-	AT1G77300	Histone-lysine N-methyltransferase ASHH2;ASHH2;PTN001485538;orthologs	NUCLEAR RECEPTOR BINDING SET DOMAIN PROTEIN-RELATED
C02	BolC02g033750.2J	+	AT1G21750	Protein disulfide isomerase-like 1-1;PDIL1-1;PTN000433260;orthologs	PROTEIN DISULFIDE-ISOMERASE A3
C02	BolC02g034040.2J	+	AT1G77740	Phosphatidylinositol 4-phosphate 5-kinase 2;PIP5K2;PTN000557307;orthologs	PHOSPHATIDYLINOSITOL 4-PHOSPHATE 5-KINASE 2
C02	BolC02g035240.2J	-	AT1G79430	Myb family transcription factor APL;APL;PTN000771783;orthologs	MYB FAMILY TRANSCRIPTION FACTOR APL
C02	BolC02g037690.2J	+	AT4G02350	Exocyst complex component SEC15B;SEC15B;PTN000294905;orthologs	EXOCYST COMPLEX COMPONENT SEC15B
C02	BolC02g037840.2J	-	AT4G02460	DNA mismatch repair protein PMS1;PMS1;PTN000008414;orthologs	MISMATCH REPAIR ENDONUCLEASE PMS2
C02	BolC02g038120.2J	+	AT4G02590	Transcription factor UNE12;UNE12;PTN000416820;orthologs	TRANSCRIPTION FACTOR UNE12-RELATED
C02	BolC02g038740.2J	-	AT4G03110	RNA-binding protein BRN1;BRN1;PTN002550026;orthologs	BRUNO 3, ISOFORM Q
C02	BolC02g039390.2J	-	AT1G52950	Nucleic acid-binding, OB-fold-like protein;At1g52950;PTN000588716;orthologs	NUCLEIC ACID-BINDING, OB-FOLD-LIKE PROTEIN
C02	BolC02g040260.2J	+	AT4G12050	AT-hook motif nuclear-localized protein 26;AHL26;PTN000778196;orthologs	AT-HOOK MOTIF NUCLEAR-LOCALIZED PROTEIN 24-RELATED
C02	BolC02g040880.2J	-	AT4G11150	V-type proton ATPase subunit E1;VHA-E1;PTN000172123;orthologs	V-TYPE PROTON ATPASE SUBUNIT E1
C02	BolC02g042490.2J	+	AT5G42820	Splicing factor U2af small subunit B;U2AF35B;PTN000289832;orthologs	SPLICING FACTOR U2AF SMALL SUBUNIT B
C02	BolC02g043930.2J	-	AT2G05642	Nucleic acid-binding, OB-fold-like protein;At2g05642;PTN000031790;orthologs	NUCLEIC ACID-BINDING, OB-FOLD-LIKE PROTEIN
C02	BolC02g044140.2J	-	AT5G44120	12S seed storage protein CRA1;CRA1;PTN001260444;orthologs	12S SEED STORAGE PROTEIN CRA1
C02	BolC02g044330.2J	-	AT1G52950	Nucleic acid-binding, OB-fold-like protein;At1g52950;PTN000588716;orthologs	NUCLEIC ACID-BINDING, OB-FOLD-LIKE PROTEIN
C02	BolC02g045070.2J	+	AT2G05642	Nucleic acid-binding, OB-fold-like protein;At2g05642;PTN000031790;orthologs	NUCLEIC ACID-BINDING, OB-FOLD-LIKE PROTEIN
C02	BolC02g045400.2J	-	AT5G45190	Cyclin-T1-5;CYCT1-5;PTN002558845;orthologs	CYCLIN-T
C02	BolC02g045810.2J	+	AT5G45400	Replication protein A 70 kDa DNA-binding subunit C;RPA1C;PTN000588702;orthologs	REPLICATION PROTEIN A 70 KDA DNA-BINDING SUBUNIT C
C02	BolC02g046110.2J	-	AT5G45840	Protein MALE DISCOVERER 1;MDIS1;PTN000702779;orthologs	PROTEIN MALE DISCOVERER 1
C02	BolC02g047190.2J	+	AT5G46910	Lysine-specific demethylase JMJ13;JMJ13;PTN000841809;orthologs	LYSINE-SPECIFIC DEMETHYLASE 5
C02	BolC02g047290.2J	+	AT5G46960	Pectinesterase inhibitor 12;PMEI12;PTN000532451;orthologs	PECTINESTERASE INHIBITOR 12
C02	BolC02g048820.2J	-	AT2G01110	Sec-independent protein translocase protein TATC, chloroplastic;TATC;PTN000769489;orthologs	SEC-INDEPENDENT PROTEIN TRANSLOCASE PROTEIN TATC, CHLOROPLASTIC-RELATED
C02	BolC02g049890.2J	-	AT2G01990	XRI1-like protein;At2g01990;PTN002850458;orthologs	XRI1-LIKE PROTEIN
C02	BolC02g050130.2J	-	AT2G02240	F-box protein At2g02240;At2g02240;PTN000791796;orthologs	F-BOX PROTEIN PP2-B2-RELATED
C02	BolC02g050480.2J	+	AT2G02560	Cullin-associated NEDD8-dissociated protein 1;CAND1;PTN000294522;orthologs	CULLIN-ASSOCIATED NEDD8-DISSOCIATED PROTEIN 1
C02	BolC02g052700.2J	+	AT3G26810	Protein AUXIN SIGNALING F-BOX 2;AFB2;PTN002539696;orthologs	PROTEIN AUXIN SIGNALING F-BOX 2
C02	BolC02g053620.2J	-	AT3G27730	DExH-box ATP-dependent RNA helicase DExH17;MER3;PTN002772525;orthologs	DEXH-BOX ATP-DEPENDENT RNA HELICASE DEXH17
C02	BolC02g053640.2J	-	AT3G27785	Transcription factor MYB118;MYB118;PTN000068178;orthologs	MYB DOMAIN PROTEIN 100-RELATED
C02	BolC02g053870.2J	+	AT3G28180	Xyloglucan glycosyltransferase 4;CSLC4;PTN001593348;orthologs	XYLOGLUCAN GLYCOSYLTRANSFERASE 4
C02	BolC02g054050.2J	+	AT3G28730	FACT complex subunit SSRP1;SSRP1;PTN000345594;orthologs	FACT COMPLEX SUBUNIT SSRP1
C02	BolC02g054960.2J	+	AT3G30260	AGAMOUS-like 79;AGL79;PTN000235768;orthologs	AGAMOUS-LIKE 79
C02	BolC02g055960.2J	+	AT5G49020	Probable histone-arginine methyltransferase 1.4;PRMT14;PTN000109692;orthologs	HISTONE-ARGININE METHYLTRANSFERASE 1.4-RELATED
C02	BolC02g055970.2J	-	AT5G49030	Isoleucine--tRNA ligase, chloroplastic_mitochondrial;OVA2;PTN002449563;orthologs	ISOLEUCINE--TRNA LIGASE, MITOCHONDRIAL
C02	BolC02g056020.2J	+	AT5G49150	Protein GAMETE EXPRESSED 2;GEX2;PTN002445932;orthologs	FILAMIN-A
C02	BolC02g056220.2J	-	AT5G49360	Beta-D-xylosidase 1;BXL1;PTN000770797;orthologs	BETA-D-XYLOSIDASE 1
C02	BolC02g056720.2J	-	AT5G28470	Protein NRT1_ PTR FAMILY 2.8;NPF2.8;PTN001361422;orthologs	PROTEIN NRT1_ PTR FAMILY 2.8
C02	BolC02g058360.2J	+	AT5G25620	Indole-3-pyruvate monooxygenase YUCCA6;YUC6;PTN000545968;orthologs	INDOLE-3-PYRUVATE MONOOXYGENASE YUCCA6
C02	BolC02g059670.2J	+	AT5G23630	Probable manganese-transporting ATPase PDR2;PDR2;PTN001534068;orthologs	ENDOPLASMIC RETICULUM TRANSMEMBRANE HELIX TRANSLOCASE
C02	BolC02g060250.2J	-	AT5G61150	Protein LEO1 homolog;VIP4;PTN000567444;orthologs	RNA POLYMERASE-ASSOCIATED PROTEIN LEO1
C02	BolC02g060660.2J	+	AT5G62000	Auxin response factor 2;ARF2;PTN000775366;orthologs	AUXIN RESPONSE FACTOR 2
C02	BolC02g061960.2J	-	AT5G64070	Phosphatidylinositol 4-kinase beta 1;PI4KB1;PTN000005953;orthologs	PHOSPHATIDYLINOSITOL 4-KINASE BETA
C02	BolC02g063250.2J	-	AT5G67060	Transcription factor HEC1;HEC1;PTN000286060;orthologs	TRANSCRIPTION FACTOR HEC1
C02	BolC02g063310.2J	-	AT5G66870	LOB domain-containing protein 36;LBD36;PTN000769829;orthologs	LOB DOMAIN-CONTAINING PROTEIN 32-RELATED
C03	BolC03g000110.2J	+	AT1G01060	Protein LHY;LHY;PTN000301422;orthologs	PROTEIN LHY
C03	BolC03g000380.2J	+	AT5G01600	Ferritin-1, chloroplastic;FER1;PTN000153343;orthologs	FERRITIN-1, CHLOROPLASTIC
C03	BolC03g001580.2J	+	AT5G03790	Putative homeobox-leucine zipper protein ATHB-51;ATHB-51;PTN000675737;orthologs	HOMEOBOX-LEUCINE ZIPPER PROTEIN ATHB-51-RELATED
C03	BolC03g002410.2J	+	AT5G05560	Anaphase-promoting complex subunit 1;APC1;PTN000302762;orthologs	ANAPHASE-PROMOTING COMPLEX SUBUNIT 1
C03	BolC03g002490.2J	-	AT5G05690	3beta,22alpha-dihydroxysteroid 3-dehydrogenase;CYP90A1;PTN000669441;orthologs	3BETA,22ALPHA-DIHYDROXYSTEROID 3-DEHYDROGENASE
C03	BolC03g002640.2J	+	AT5G06110	Cell division related protein-like;At5g06110;PTN002376579;orthologs	DNAJ HOMOLOG SUBFAMILY C MEMBER 2
C03	BolC03g004710.2J	-	AT5G10430	Classical arabinogalactan protein 4;AGP4;PTN002191157;orthologs	CLASSICAL ARABINOGALACTAN PROTEIN 4-RELATED
C03	BolC03g004940.2J	+	AT5G10510	AP2-like ethylene-responsive transcription factor AIL6;AIL6;PTN000795362;orthologs	AP2-LIKE ETHYLENE-RESPONSIVE TRANSCRIPTION FACTOR AIL6
C03	BolC03g006050.2J	-	AT5G12370	Exocyst complex component SEC10a;SEC10a;PTN000250642;orthologs	EXOCYST COMPLEX COMPONENT 5
C03	BolC03g008510.2J	+	AT5G16730	WEB family protein At5g16730, chloroplastic;At5g16730;PTN000570344;orthologs	OS02G0439200 PROTEIN
C03	BolC03g008670.2J	+	AT5G17020	Protein EXPORTIN 1A;XPO1;PTN000131853;orthologs	EXPORTIN-1
C03	BolC03g009690.2J	-	AT5G18700	Serine_threonine-protein kinase RUNKEL;RUK;PTN000684819;orthologs	SERINE_THREONINE-PROTEIN KINASE ULK4
C03	BolC03g013630.2J	-	AT5G57800	Very-long-chain aldehyde decarbonylase CER3;CER3;PTN000221426;orthologs	VERY-LONG-CHAIN ALDEHYDE DECARBONYLASE CER3
C03	BolC03g014310.2J	+	AT5G56580	Mitogen-activated protein kinase kinase 6;MKK6;PTN000684707;orthologs	MITOGEN-ACTIVATED PROTEIN KINASE KINASE 6
C03	BolC03g015700.2J	+	AT5G54310	ADP-ribosylation factor GTPase-activating protein AGD5;AGD5;PTN000572814;orthologs	ADP-RIBOSYLATION FACTOR GTPASE-ACTIVATING PROTEIN AGD5
C03	BolC03g016110.2J	-	AT5G53520	Oligopeptide transporter 8;OPT8;PTN001476227;orthologs	OLIGOPEPTIDE TRANSPORTER 8
C03	BolC03g017080.2J	+	AT5G51870	MADS-box protein AGL71;AGL71;PTN002632000;orthologs	MADS-BOX PROTEIN AGL71
C03	BolC03g018440.2J	+	AT2G30820	Aspartyl_glutamyl-tRNA(Asn_Gln) amidotransferase subunit;At2g30820;PTN002118161;orthologs	ASPARTYL_GLUTAMYL-TRNA
C03	BolC03g019160.2J	+	AT2G31970	DNA repair protein RAD50;RAD50;PTN000429919;orthologs	DNA REPAIR PROTEIN RAD50
C03	BolC03g019400.2J	+	AT2G32700	Transcriptional corepressor LEUNIG_HOMOLOG;LUH;PTN002337036;orthologs	TRANSCRIPTIONAL COREPRESSOR LEUNIG_HOMOLOG
C03	BolC03g019730.2J	+	AT2G33160	Glycoside hydrolase family 28 protein _ polygalacturonase (Pectinase) family protein;NMA;PTN000774234;orthologs	GLYCOSIDE HYDROLASE FAMILY 28 PROTEIN _ POLYGALACTURONASE
C03	BolC03g020070.2J	-	AT2G33880	WUSCHEL-related homeobox 9;WOX9;PTN001215966;orthologs	WUSCHEL-RELATED HOMEOBOX 9
C03	BolC03g020310.2J	-	AT2G34480	Large ribosomal subunit protein eL20y;RPL18AB;PTN001295973;orthologs	LARGE RIBOSOMAL SUBUNIT PROTEIN EL20W-RELATED
C03	BolC03g020880.2J	+	AT2G35615	Probable aspartic protease At2g35615;At2g35615;PTN000343409;orthologs	ASPARTIC PROTEINASE CDR1-LIKE
C03	BolC03g021750.2J	+	AT2G36910	ABC transporter B family member 1;ABCB1;PTN001542672;orthologs	ABC TRANSPORTER B FAMILY MEMBER 1
C03	BolC03g022650.2J	-	AT2G38020	Protein VACUOLELESS1;VCL1;PTN000301789;orthologs	VACUOLAR PROTEIN SORTING-ASSOCIATED PROTEIN 16 HOMOLOG
C03	BolC03g023110.2J	+	AT2G38560	Transcription elongation factor TFIIS;TFIIS;PTN000159331;orthologs	IP08861P-RELATED
C03	BolC03g023630.2J	-	AT2G28290	Chromatin structure-remodeling complex protein SYD;SYD;PTN000084891;orthologs	ATP-DEPENDENT HELICASE BRM
C03	BolC03g023860.2J	-	AT2G39480	ABC transporter B family member 6;ABCB6;PTN001542734;orthologs	ABC TRANSPORTER B FAMILY MEMBER 20-RELATED
C03	BolC03g024030.2J	+	AT2G39810	E3 ubiquitin-protein ligase HOS1;HOS1;PTN000005460;orthologs	E3 UBIQUITIN-PROTEIN LIGASE HOS1
C03	BolC03g024410.2J	-	AT2G40220	Ethylene-responsive transcription factor ABI4;ABI4;PTN001261713;orthologs	ETHYLENE-RESPONSIVE TRANSCRIPTION FACTOR ABI4
C03	BolC03g025170.2J	-	AT2G41500	U4_U6 small nuclear ribonucleoprotein PRP4-like protein;LIS;PTN001459449;orthologs	PRE-MRNA PROCESSING FACTOR 4
C03	BolC03g025210.2J	-	AT2G41630	Transcription initiation factor IIB-1;TFIIB1;PTN000178684;orthologs	TRANSCRIPTION INITIATION FACTOR IIB-1
C03	BolC03g025440.2J	-	AT2G41970	Probable protein kinase At2g41970;At2g41970;PTN000702807;orthologs	OS02G0565500 PROTEIN
C03	BolC03g025760.2J	+	AT1G52950	Nucleic acid-binding, OB-fold-like protein;At1g52950;PTN000588716;orthologs	NUCLEIC ACID-BINDING, OB-FOLD-LIKE PROTEIN
C03	BolC03g026070.2J	+	AT2G42890	Protein MEI2-like 2;ML2;PTN002543799;orthologs	PROTEIN MEI2-LIKE 2
C03	BolC03g026140.2J	-	AT2G43040	Protein NPG1;NPG1;PTN000555643;orthologs	PROTEIN NPG1
C03	BolC03g026730.2J	-	AT2G43900	Type I inositol polyphosphate 5-phosphatase 12;IP5P12;PTN002598099;orthologs	TYPE I INOSITOL POLYPHOSPHATE 5-PHOSPHATASE 12
C03	BolC03g027240.2J	-	AT2G40360	Ribosome biogenesis protein BOP1 homolog;BOP1;PTN000426833;orthologs	RIBOSOME BIOGENESIS PROTEIN BOP1
C03	BolC03g027330.2J	-	AT2G45190	Axial regulator YABBY 1;YAB1;PTN000783201;orthologs	AXIAL REGULATOR YABBY 1
C03	BolC03g027540.2J	+	AT2G45650	Agamous-like MADS-box protein AGL6;AGL6;PTN001378582;orthologs	AGAMOUS-LIKE MADS-BOX PROTEIN AGL6
C03	BolC03g028030.2J	+	AT2G46870	B3 domain-containing transcription factor NGA1;NGA1;PTN000770243;orthologs	B3 DOMAIN-CONTAINING TRANSCRIPTION FACTOR NGA1
C03	BolC03g028080.2J	-	AT2G46980	Meiosis-specific protein ASY3;ASY3;PTN002187367;orthologs	MEIOSIS-SPECIFIC PROTEIN ASY3
C03	BolC03g028800.2J	+	AT2G28550	Ethylene-responsive transcription factor RAP2-7;RAP2-7;PTN000795334;orthologs	ETHYLENE-RESPONSIVE TRANSCRIPTION FACTOR RAP2-7
C03	BolC03g029400.2J	+	AT2G26960	Myb domain protein 81;MYB81;PTN000068046;orthologs	MYB DOMAIN PROTEIN 81-RELATED
C03	BolC03g029770.2J	-	AT4G00060	Nucleotidyltransferase family protein;MEE44;PTN001133813;orthologs	NUCLEOTIDYLTRANSFERASE FAMILY PROTEIN
C03	BolC03g030630.2J	+	AT5G50670	Squamosa promoter-binding-like protein 13B;SPL13B;PTN001261856;orthologs	SQUAMOSA PROMOTER-BINDING-LIKE PROTEIN 13A-RELATED
C03	BolC03g030730.2J	-	AT4G07960	Probable xyloglucan glycosyltransferase 12;CSLC12;PTN000784793;orthologs	XYLOGLUCAN GLYCOSYLTRANSFERASE 12-RELATED
C03	BolC03g031290.2J	-	AT4G09140	DNA mismatch repair protein MLH1;MLH1;PTN000008230;orthologs	DNA MISMATCH REPAIR PROTEIN MLH1
C03	BolC03g031890.2J	+	AT1G52950	Nucleic acid-binding, OB-fold-like protein;At1g52950;PTN000588716;orthologs	NUCLEIC ACID-BINDING, OB-FOLD-LIKE PROTEIN
C03	BolC03g032170.2J	+	AT4G14180	Protein PUTATIVE RECOMBINATION INITIATION DEFECT 1;PRD1;PTN002862676;orthologs	PUTATIVE RECOMBINATION INITIATION DEFECT 1-RELATED
C03	BolC03g032180.2J	-	AT4G11140	Ethylene-responsive transcription factor CRF1;CRF1;PTN001580902;orthologs	ETHYLENE-RESPONSIVE TRANSCRIPTION FACTOR CRF1
C03	BolC03g033210.2J	-	AT4G04890	Homeobox-leucine zipper protein PROTODERMAL FACTOR 2;PDF2;PTN000674419;orthologs	HOMEOBOX-LEUCINE ZIPPER PROTEIN PROTODERMAL FACTOR 2
C03	BolC03g033930.2J	+	AT5G58230	Histone-binding protein MSI1;MSI1;PTN000522957;orthologs	CHROMATIN ASSEMBLY FACTOR 1 P55 SUBUNIT
C03	BolC03g034310.2J	-	AT4G02570	Cullin-1;CUL1;PTN000232325;orthologs	CULLIN-1-RELATED
C03	BolC03g034470.2J	+	AT4G02270	Protein SEED AND ROOT HAIR PROTECTIVE PROTEIN;SRPP;PTN002125723;orthologs	PROTEIN SEED AND ROOT HAIR PROTECTIVE PROTEIN
C03	BolC03g034730.2J	+	AT4G01220	UDP-D-xylose:L-fucose alpha-1,3-D-xylosyltransferase MGP4;MGP4;PTN000107602;orthologs	UDP-D-XYLOSE:L-FUCOSE ALPHA-1,3-D-XYLOSYLTRANSFERASE-RELATED
C03	BolC03g035120.2J	+	AT4G01060	MYB-like transcription factor ETC3;ETC3;PTN004178942;orthologs	MYB-LIKE TRANSCRIPTION FACTOR ETC3
C03	BolC03g035750.2J	+	AT3G01570	Oleosin 5;At3g01570;PTN002112535;orthologs	OLEOSIN 5
C03	BolC03g035990.2J	-	AT3G01040	Probable galacturonosyltransferase 13;GAUT13;PTN000781184;orthologs	GALACTURONOSYLTRANSFERASE 13-RELATED
C03	BolC03g037080.2J	+	AT3G04600	Tryptophan--tRNA ligase, cytoplasmic;At3g04600;PTN002225523;orthologs	TRYPTOPHAN--TRNA LIGASE, CYTOPLASMIC
C03	BolC03g037830.2J	-	AT3G05680	Protein virilizer homolog;VIR;PTN000573187;orthologs	PROTEIN VIRILIZER HOMOLOG
C03	BolC03g037840.2J	-	AT3G05690	Nuclear transcription factor Y subunit A-2;NFYA2;PTN000290646;orthologs	NUCLEAR TRANSCRIPTION FACTOR Y SUBUNIT A-2
C03	BolC03g038260.2J	-	AT3G06350	Bifunctional 3-dehydroquinate dehydratase_shikimate dehydrogenase, chloroplastic;EMB3004;PTN000472532;orthologs	BIFUNCTIONAL 3-DEHYDROQUINATE DEHYDRATASE_SHIKIMATE DEHYDROGENASE, CHLOROPLASTIC
C03	BolC03g038840.2J	-	AT3G07160	Callose synthase 9;CALS9;PTN000787477;orthologs	CALLOSE SYNTHASE 9
C03	BolC03g040020.2J	+	AT3G08850	Regulatory-associated protein of TOR 1;RAPTOR1;PTN000304154;orthologs	REGULATORY-ASSOCIATED PROTEIN OF MTOR
C03	BolC03g040180.2J	-	AT3G10380	Exocyst complex component SEC8;SEC8;PTN000365532;orthologs	EXOCYST COMPLEX COMPONENT 4
C03	BolC03g040360.2J	-	AT3G10670	ABC transporter I family member 6, chloroplastic;ABCI6;PTN001542194;orthologs	ABC TRANSPORTER I FAMILY MEMBER 6, CHLOROPLASTIC
C03	BolC03g040920.2J	-	AT3G11450	DnaJ and Myb-like DNA-binding domain-containing protein;At3g11450;PTN002376578;orthologs	DNAJ AND MYB-LIKE DNA-BINDING DOMAIN-CONTAINING PROTEIN
C03	BolC03g040990.2J	+	AT3G11540	Probable UDP-N-acetylglucosamine--peptide N-acetylglucosaminyltransferase SPINDLY;SPY;PTN000556166;orthologs	PROTEIN O-GLCNAC TRANSFERASE
C03	BolC03g041720.2J	+	AT1G52950	Nucleic acid-binding, OB-fold-like protein;At1g52950;PTN000588716;orthologs	NUCLEIC ACID-BINDING, OB-FOLD-LIKE PROTEIN
C03	BolC03g042680.2J	+	AT3G13670	Casein kinase-like protein;At3g13670;PTN000226051;orthologs	CASEIN KINASE-LIKE PROTEIN
C03	BolC03g043570.2J	+	AT3G15030	Transcription factor TCP4;TCP4;PTN001578807;orthologs	TRANSCRIPTION FACTOR TCP4
C03	BolC03g043880.2J	+	AT3G15540	Auxin-responsive protein IAA19;IAA19;PTN001588959;orthologs	AUXIN-RESPONSIVE PROTEIN IAA19
C03	BolC03g044090.2J	-	AT3G15880	Topless-related protein 4;TPR4;PTN000522373;orthologs	TOPLESS-RELATED PROTEIN 4
C03	BolC03g044540.2J	-	AT3G16640	Translationally-controlled tumor protein 1;TCTP1;PTN000241911;orthologs	TRANSLATIONALLY-CONTROLLED TUMOR PROTEIN 1
C03	BolC03g046270.2J	-	AT3G19580	Zinc finger protein AZF2;AZF2;PTN002403141;orthologs	ZINC FINGER PROTEIN AZF2
C03	BolC03g047220.2J	+	AT3G21180	Calcium-transporting ATPase 9, plasma membrane-type;ACA9;PTN000644012;orthologs	CALCIUM-TRANSPORTING ATPASE 9, PLASMA MEMBRANE-TYPE
C03	BolC03g048050.2J	+	AT3G22420	Serine_threonine-protein kinase WNK2;WNK2;PTN001016504;orthologs	SERINE_THREONINE-PROTEIN KINASE WNK2
C03	BolC03g049480.2J	+	AT3G24650	B3 domain-containing transcription factor ABI3;ABI3;PTN001579610;orthologs	B3 DOMAIN-CONTAINING TRANSCRIPTION FACTOR ABI3
C03	BolC03g050800.2J	-	AT2G13540	Nuclear cap-binding protein subunit 1;ABH1;PTN000275690;orthologs	NUCLEAR CAP-BINDING PROTEIN SUBUNIT 1
C03	BolC03g051000.2J	+	AT2G14050	Probable DNA helicase MCM9;MCM9;PTN000179844;orthologs	DNA HELICASE MCM9
C03	BolC03g051140.2J	-	AT3G02930	WEB family protein At3g02930, chloroplastic;At3g02930;PTN000570348;orthologs	WEB FAMILY PROTEIN
C03	BolC03g051550.2J	-	AT2G15690	Pentatricopeptide repeat-containing protein At2g15690, mitochondrial;PCMP-H66;PTN002367859;orthologs	DYW DOMAIN-CONTAINING PROTEIN
C03	BolC03g052540.2J	-	AT2G06510	Replication protein A 70 kDa DNA-binding subunit A;RPA1A;PTN000588703;orthologs	REPLICATION PROTEIN A 70 KDA DNA-BINDING SUBUNIT A
C03	BolC03g052600.2J	+	AT2G17040	NAC domain containing protein 36;NAC036;PTN000770657;orthologs	NAC DOMAIN CONTAINING PROTEIN 36
C03	BolC03g053100.2J	-	AT1G52950	Nucleic acid-binding, OB-fold-like protein;At1g52950;PTN000588716;orthologs	NUCLEIC ACID-BINDING, OB-FOLD-LIKE PROTEIN
C03	BolC03g053470.2J	-	AT2G17950	Protein WUSCHEL;WUS;PTN001216589;orthologs	PROTEIN WUSCHEL
C03	BolC03g055580.2J	-	AT5G65050	Agamous-like MADS-box protein AGL31;AGL31;PTN001378609;orthologs	AGAMOUS-LIKE MADS-BOX PROTEIN AGL27-RELATED
C03	BolC03g055670.2J	-	AT5G64960	Cyclin-dependent kinase C-2;CDKC-2;PTN000623617;orthologs	CYCLIN-DEPENDENT KINASE C-2
C03	BolC03g056770.2J	+	AT5G64050	Glutamate--tRNA ligase, chloroplastic_mitochondrial;OVA3;PTN000012536;orthologs	GLUTAMATE--TRNA LIGASE, MITOCHONDRIAL-RELATED
C03	BolC03g057120.2J	-	AT5G63800	Beta-galactosidase 6;BGAL6;PTN000603057;orthologs	BETA-GALACTOSIDASE 6
C03	BolC03g057940.2J	+	AT5G63110	Histone deacetylase 6;HDA6;PTN000066325;orthologs	HISTONE DEACETYLASE HDAC1
C03	BolC03g058100.2J	+	AT5G62940	Dof zinc finger protein DOF5.6;DOF5.6;PTN001278455;orthologs	DOF ZINC FINGER PROTEIN DOF5.6
C03	BolC03g058650.2J	-	AT5G62440	Protein EMBRYO DEFECTIVE 514;EMB514;PTN002123480;orthologs	PROTEIN EMBRYO DEFECTIVE 514
C03	BolC03g058810.2J	-	AT5G62530	Delta-1-pyrroline-5-carboxylate dehydrogenase 12A1, mitochondrial;ALDH12A1;PTN000192433;orthologs	DELTA-1-PYRROLINE-5-CARBOXYLATE DEHYDROGENASE 12A1, MITOCHONDRIAL
C03	BolC03g058930.2J	-	AT5G62410	Structural maintenance of chromosomes protein 2-1;SMC2-1;PTN000434758;orthologs	STRUCTURAL MAINTENANCE OF CHROMOSOMES PROTEIN 2-1
C03	BolC03g059310.2J	+	AT1G14740	Protein OBERON 3;OBE3;PTN000497498;orthologs	PROTEIN OBERON 3
C03	BolC03g059380.2J	+	AT5G62090	Probable transcriptional regulator SLK2;SLK2;PTN001649490;orthologs	CHIP, ISOFORM B
C03	BolC03g059850.2J	+	AT3G49600	Ubiquitin carboxyl-terminal hydrolase 26;UBP26;PTN002554889;orthologs	UBIQUITIN CARBOXYL-TERMINAL HYDROLASE 48
C03	BolC03g059980.2J	+	AT5G13790	Agamous-like MADS-box protein AGL15;AGL15;PTN002278581;orthologs	AGAMOUS-LIKE MADS-BOX PROTEIN AGL15
C03	BolC03g060120.2J	-	AT3G49240	Pentatricopeptide repeat-containing protein At3g49240, mitochondrial;EMB1796;PTN000613137;orthologs	OS11G0433600 PROTEIN
C03	BolC03g060500.2J	-	AT3G48750	Cyclin-dependent kinase A-1;CDKA-1;PTN001527430;orthologs	CYCLIN-DEPENDENT KINASE A-1
C03	BolC03g060570.2J	+	AT3G48740	Bidirectional sugar transporter SWEET11;SWEET11;PTN000082446;orthologs	BIDIRECTIONAL SUGAR TRANSPORTER SWEET11
C03	BolC03g060750.2J	+	AT3G48510	At3g48510;T8P19.20;PTN002130833;orthologs
C03	BolC03g061070.2J	-	AT3G48190	Serine_threonine-protein kinase ATM;ATM;PTN001340431;orthologs	SERINE_THREONINE-PROTEIN KINASE ATM
C03	BolC03g062080.2J	+	AT3G44960	Shugoshin;At3g44960;PTN002856059;orthologs	SHUGOSHIN
C03	BolC03g067110.2J	-	AT3G47500	Cyclic dof factor 3;CDF3;PTN000777566;orthologs	CYCLIC DOF FACTOR 3
C03	BolC03g067460.2J	-	AT3G43610	Spc97 _ Spc98 family of spindle pole body (SBP) component;At3g43610;PTN000447356;orthologs	GAMMA-TUBULIN COMPLEX COMPONENT 6
C03	BolC03g067930.2J	+	AT1G14610	Valine--tRNA ligase, mitochondrial 1;TWN2;PTN000236185;orthologs	VALINE--TRNA LIGASE
C03	BolC03g068240.2J	+	AT1G25560	AP2_ERF and B3 domain-containing transcription repressor TEM1;TEM1;PTN001579619;orthologs	AP2_ERF AND B3 DOMAIN-CONTAINING TRANSCRIPTION REPRESSOR TEM1
C03	BolC03g068250.2J	+	AT1G25540	Mediator of RNA polymerase II transcription subunit 25;MED25;PTN000030383;orthologs	MEDIATOR OF RNA POLYMERASE II TRANSCRIPTION SUBUNIT 25
C03	BolC03g070280.2J	+	AT1G28420	Homeobox-DDT domain protein RLT1;RLT1;PTN001215970;orthologs	HOMEOBOX-DDT DOMAIN PROTEIN RLT1
C03	BolC03g070300.2J	+	AT1G28440	Receptor-like protein kinase HSL1;HSL1;PTN000703198;orthologs	RECEPTOR-LIKE PROTEIN KINASE HSL1
C03	BolC03g070620.2J	-	AT1G29300	F28N24.3 protein;UNE1;PTN000770966;orthologs	F28N24.3 PROTEIN
C03	BolC03g071080.2J	-	AT2G34480	Large ribosomal subunit protein eL20y;RPL18AB;PTN001295973;orthologs	LARGE RIBOSOMAL SUBUNIT PROTEIN EL20W-RELATED
C03	BolC03g072050.2J	-	AT4G38630	26S proteasome non-ATPase regulatory subunit 4 homolog;RPN10;PTN000027431;orthologs	26S PROTEASOME NON-ATPASE REGULATORY SUBUNIT 4
C03	BolC03g072680.2J	+	AT4G39400	Protein BRASSINOSTEROID INSENSITIVE 1;BRI1;PTN001563781;orthologs	PROTEIN BRASSINOSTEROID INSENSITIVE 1
C03	BolC03g073740.2J	-	AT4G37750	AP2-like ethylene-responsive transcription factor ANT;ANT;PTN000795365;orthologs	AP2-LIKE ETHYLENE-RESPONSIVE TRANSCRIPTION FACTOR ANT
C03	BolC03g073810.2J	+	AT4G37590	BTB_POZ domain-containing protein NPY5;NPY5;PTN001285112;orthologs	BTB_POZ DOMAIN-CONTAINING PROTEIN NPY5
C03	BolC03g074100.2J	+	AT4G36930	Transcription factor SPATULA;SPT;PTN001395447;orthologs	TRANSCRIPTION FACTOR SPATULA
C03	BolC03g077100.2J	-	AT4G20900	Protein POLLENLESS 3;MS5;PTN001131322;orthologs	PROTEIN POLLENLESS 3
C03	BolC03g077400.2J	-	AT4G21330	Transcription factor DYT1;DYT1;PTN001592018;orthologs	TRANSCRIPTION FACTOR DYT1
C03	BolC03g078330.2J	+	AT4G22970	Separase;ESP1;PTN000300732;orthologs	SEPARIN
C03	BolC03g079280.2J	-	AT4G34940	Armadillo repeat only 1;T11I11.180;PTN000593978;orthologs	ARMADILLO REPEAT ONLY 1
C03	BolC03g080030.2J	+	AT4G02570	Cullin-1;CUL1;PTN000232325;orthologs	CULLIN-1-RELATED
C03	BolC03g080210.2J	+	AT1G77140	Vacuolar protein sorting-associated protein 45 homolog;VPS45;PTN000187984;orthologs	VACUOLAR PROTEIN SORTING-ASSOCIATED PROTEIN 45
C03	BolC03g080800.2J	+	AT4G32880	Homeobox-leucine zipper protein ATHB-8;ATHB-8;PTN000675716;orthologs	HOMEOBOX-LEUCINE ZIPPER PROTEIN ATHB-8
C03	BolC03g081320.2J	+	AT4G31880	Sister chromatid cohesion protein PDS5 homolog C;PDS5C;PTN000292268;orthologs	SISTER CHROMATID COHESION PROTEIN PDS5 HOMOLOG C
C03	BolC03g081680.2J	-	AT4G31380	Flowering-promoting factor 1-like protein 1;FLP1;PTN002850851;orthologs	FLOWERING-PROMOTING FACTOR 1-LIKE PROTEIN 1
C03	BolC03g083800.2J	+	AT1G51660	Mitogen-activated protein kinase kinase 4;MKK4;PTN001554669;orthologs	MITOGEN-ACTIVATED PROTEIN KINASE KINASE 4
C03	BolC03g084060.2J	-	AT1G52030	Myrosinase-binding protein 2;F-ATMBP;PTN000582452;orthologs	MYROSINASE-BINDING PROTEIN 2
C03	BolC03g084120.2J	-	AT1G52150	Homeobox-leucine zipper protein ATHB-15;ATHB-15;PTN000675715;orthologs	HOMEOBOX-LEUCINE ZIPPER PROTEIN ATHB-15
C03	BolC03g084300.2J	-	AT2G28550	Ethylene-responsive transcription factor RAP2-7;RAP2-7;PTN000795334;orthologs	ETHYLENE-RESPONSIVE TRANSCRIPTION FACTOR RAP2-7
C03	BolC03g084400.2J	-	AT1G55600	Probable WRKY transcription factor 10;WRKY10;PTN001261238;orthologs	WRKY TRANSCRIPTION FACTOR 10-RELATED
C03	BolC03g084450.2J	-	AT1G55600	Probable WRKY transcription factor 10;WRKY10;PTN001261238;orthologs	WRKY TRANSCRIPTION FACTOR 10-RELATED
C04	BolC04g000500.2J	-	AT2G47980	Sister-chromatid cohesion protein 3;SCC3;PTN000127778;orthologs	LD34181P-RELATED
C04	BolC04g001800.2J	-	AT2G46830	Protein CCA1;CCA1;PTN000301421;orthologs	PROTEIN CCA1
C04	BolC04g001860.2J	+	AT2G46770	NAC domain-containing protein 43;NAC043;PTN001592724;orthologs	NAC DOMAIN-CONTAINING PROTEIN 43
C04	BolC04g002260.2J	+	AT2G46340	Protein SUPPRESSOR OF PHYA-105 1;SPA1;PTN001871684;orthologs	PROTEIN SUPPRESSOR OF PHYA-105 1
C04	BolC04g002300.2J	-	AT2G46310	Ethylene-responsive transcription factor CRF5;CRF5;PTN001270586;orthologs	ETHYLENE-RESPONSIVE TRANSCRIPTION FACTOR CRF5-RELATED
C04	BolC04g003500.2J	-	AT2G41850	Polygalacturonase ADPG2;ADPG2;PTN000774250;orthologs	POLYGALACTURONASE ADPG2
C04	BolC04g004440.2J	+	AT2G42890	Protein MEI2-like 2;ML2;PTN002543799;orthologs	PROTEIN MEI2-LIKE 2
C04	BolC04g004530.2J	-	AT2G43040	Protein NPG1;NPG1;PTN000555643;orthologs	PROTEIN NPG1
C04	BolC04g004870.2J	-	AT2G43410	Flowering time control protein FPA;FPA;PTN000573610;orthologs	FLOWERING TIME CONTROL PROTEIN FPA
C04	BolC04g006310.2J	+	AT2G44810	Phospholipase A(1) DAD1, chloroplastic;DAD1;PTN001265195;orthologs	PHOSPHOLIPASE A
C04	BolC04g006460.2J	-	AT2G44950	E3 ubiquitin-protein ligase BRE1-like 1;HUB1;PTN001902410;orthologs	E3 UBIQUITIN-PROTEIN LIGASE BRE1
C04	BolC04g006720.2J	-	AT1G52950	Nucleic acid-binding, OB-fold-like protein;At1g52950;PTN000588716;orthologs	NUCLEIC ACID-BINDING, OB-FOLD-LIKE PROTEIN
C04	BolC04g006750.2J	+	AT2G45270	Probable tRNA N6-adenosine threonylcarbamoyltransferase, mitochondrial;GCP1;PTN000200222;orthologs	TRNA N6-ADENOSINE THREONYLCARBAMOYLTRANSFERASE, MITOCHONDRIAL
C04	BolC04g007760.2J	+	AT4G22970	Separase;ESP1;PTN000300732;orthologs	SEPARIN
C04	BolC04g008360.2J	+	AT1G48920	Nucleolin 1;NUCL1;PTN000611754;orthologs	NUCLEOLIN 1
C04	BolC04g008430.2J	+	AT1G48920	Nucleolin 1;NUCL1;PTN000611754;orthologs	NUCLEOLIN 1
C04	BolC04g009290.2J	-	AT2G38560	Transcription elongation factor TFIIS;TFIIS;PTN000159331;orthologs	IP08861P-RELATED
C04	BolC04g010020.2J	-	AT2G38120	Auxin transporter protein 1;AUX1;PTN000535971;orthologs	AUXIN TRANSPORTER PROTEIN 1
C04	BolC04g011790.2J	+	AT2G36850	Callose synthase 10;CALS10;PTN000978302;orthologs	CALLOSE SYNTHASE 10
C04	BolC04g013420.2J	+	AT2G35510	Probable inactive poly [ADP-ribose] polymerase SRO1;SRO1;PTN000791253;orthologs	INACTIVE POLY [ADP-RIBOSE] POLYMERASE SRO1-RELATED
C04	BolC04g014140.2J	+	AT2G34830	Probable WRKY transcription factor 35;WRKY35;PTN001280512;orthologs	DISEASE RESISTANCE PROTEIN RRS1B-RELATED
C04	BolC04g014870.2J	-	AT2G34260	WD repeat-containing protein 55;WDR55;PTN000520176;orthologs	WD REPEAT-CONTAINING PROTEIN 55
C04	BolC04g014910.2J	-	AT2G34220	Ubiquitin carboxyl-terminal hydrolase-like protein, putative (DUF627 and DUF629);MEE20;PTN002743620;orthologs	CARBOXYL-TERMINAL HYDROLASE-LIKE PROTEIN, PUTATIVE
C04	BolC04g015220.2J	+	AT2G33835	Protein FRIGIDA-ESSENTIAL 1;FES1;PTN002443594;orthologs	PROTEIN FRIGIDA-ESSENTIAL 1
C04	BolC04g015320.2J	-	AT2G33793	DNA ligase-like protein;At2g33793;PTN002174722;orthologs	DNA LIGASE-LIKE PROTEIN
C04	BolC04g016280.2J	-	AT2G32950	E3 ubiquitin-protein ligase COP1;COP1;PTN002543053;orthologs	E3 UBIQUITIN-PROTEIN LIGASE COP1
C04	BolC04g016290.2J	+	AT1G56200	At1g56200_F14G9_26;EMB1303;PTN002167752;orthologs	PROTEIN FERTILITY RESTORER RF2, MITOCHONDRIAL
C04	BolC04g016700.2J	-	AT1G05230	Homeobox-leucine zipper protein HDG2;HDG2;PTN000674420;orthologs	HOMEOBOX-LEUCINE ZIPPER PROTEIN HDG2-RELATED
C04	BolC04g018640.2J	+	AT2G31220	Transcription factor bHLH10;BHLH10;PTN000897253;orthologs	TRANSCRIPTION FACTOR BHLH10
C04	BolC04g019830.2J	+	AT2G30120	Protein FLC EXPRESSOR;FLX;PTN002122965;orthologs	PROTEIN FLC EXPRESSOR
C04	BolC04g023570.2J	-	AT2G01570	DELLA protein RGA;RGA;PTN000781243;orthologs	DELLA PROTEIN GAI-RELATED
C04	BolC04g028690.2J	-	AT2G39940	Coronatine-insensitive protein 1;COI1;PTN002539586;orthologs	CORONATINE-INSENSITIVE PROTEIN 1
C04	BolC04g029400.2J	+	AT1G62990	Homeobox protein knotted-1-like 7;KNAT7;PTN001373324;orthologs	HOMEOBOX PROTEIN KNOTTED-1-LIKE 7
C04	BolC04g029700.2J	+	AT4G10560	Cysteine_Histidine-rich C1 domain family protein;F3H7.4;PTN000791885;orthologs	CHP-RICH ZINC FINGER PROTEIN-LIKE-RELATED
C04	BolC04g029920.2J	+	AT3G63530	E3 ubiquitin-protein ligase BIG BROTHER;BB;PTN000342048;orthologs	RING-TYPE DOMAIN-CONTAINING PROTEIN
C04	BolC04g030090.2J	+	AT3G63210	Protein MARD1;MARD1;PTN002098528;orthologs	PROTEIN MARD1
C04	BolC04g030130.2J	+	AT3G63190	Ribosome-recycling factor, chloroplastic;RRF;PTN000469866;orthologs	MITOCHONDRIAL RIBOSOME RECYCLING FACTOR PSEUDO 1
C04	BolC04g030200.2J	-	AT3G63070	Protein HUA2-LIKE 3;HULK3;PTN000284812;orthologs	PROTEIN HUA2-LIKE 2-RELATED
C04	BolC04g030280.2J	-	AT3G63010	Gibberellin receptor GID1B;GID1B;PTN000546398;orthologs	GIBBERELLIN RECEPTOR GID1B
C04	BolC04g031450.2J	-	AT3G61650	Tubulin gamma-1 chain;TUBG1;PTN000172731;orthologs	TUBULIN GAMMA CHAIN
C04	BolC04g031660.2J	-	AT3G61250	Transcription factor MYB17;MYB17;PTN000068074;orthologs	TRANSCRIPTION FACTOR MYB17
C04	BolC04g031710.2J	+	AT2G28590	Probable serine_threonine-protein kinase PBL6;PBL6;PTN000702727;orthologs	SERINE_THREONINE-PROTEIN KINASE PBL5-RELATED
C04	BolC04g031900.2J	-	AT3G60830	Actin-related protein 7;ARP7;PTN000233565;orthologs	ACTIN-RELATED PROTEIN 7
C04	BolC04g031910.2J	+	AT1G52950	Nucleic acid-binding, OB-fold-like protein;At1g52950;PTN000588716;orthologs	NUCLEIC ACID-BINDING, OB-FOLD-LIKE PROTEIN
C04	BolC04g032950.2J	+	AT3G59760	Cysteine synthase, mitochondrial;OASC;PTN000034503;orthologs	CYSTEINE SYNTHASE 1
C04	BolC04g033090.2J	-	AT3G46330	Probable LRR receptor-like serine_threonine-protein kinase MEE39;MEE39;PTN001563395;orthologs	LRR RECEPTOR-LIKE SERINE_THREONINE-PROTEIN KINASE MEE39-RELATED
C04	BolC04g034250.2J	+	AT3G57870	SUMO-conjugating enzyme SCE1;SCE1;PTN000629755;orthologs	SUMO-CONJUGATING ENZYME SCE1
C04	BolC04g034630.2J	+	AT4G40020	Myosin heavy chain-related protein;At4g40020;PTN000570343;orthologs	MYOSIN HEAVY CHAIN-RELATED PROTEIN
C04	BolC04g034740.2J	-	AT3G57390	Agamous-like MADS-box protein AGL18;AGL18;PTN000235697;orthologs	AGAMOUS-LIKE MADS-BOX PROTEIN AGL18
C04	BolC04g034770.2J	-	AT3G57300	Chromatin-remodeling ATPase INO80;INO80;PTN002904181;orthologs	CHROMATIN-REMODELING ATPASE INO80
C04	BolC04g035000.2J	-	AT3G57130	Regulatory protein NPR6;NPR6;PTN001229863;orthologs	REGULATORY PROTEIN NPR6
C04	BolC04g035020.2J	+	AT3G57060	Condensin-1 complex subunit CAP-D2;CAP-D2;PTN000368669;orthologs	CONDENSIN COMPLEX SUBUNIT 1
C04	BolC04g035360.2J	+	AT2G27030	Calmodulin-2;CAM2;PTN002746379;orthologs	CALMODULIN-2-RELATED
C04	BolC04g036410.2J	-	AT3G55620	Eukaryotic translation initiation factor 6-2;EIF6-2;PTN001324958;orthologs	EUKARYOTIC TRANSLATION INITIATION FACTOR 6
C04	BolC04g036450.2J	+	AT3G55610	Delta-1-pyrroline-5-carboxylate synthase B;P5CSB;PTN000115523;orthologs	DELTA-1-PYRROLINE-5-CARBOXYLATE SYNTHASE
C04	BolC04g036740.2J	+	AT3G55320	ABC transporter B family member 20;ABCB20;PTN001542733;orthologs	ABC TRANSPORTER B FAMILY MEMBER 20-RELATED
C04	BolC04g037230.2J	+	AT3G54720	Probable glutamate carboxypeptidase AMP1;AMP1;PTN001310912;orthologs	GLUTAMATE CARBOXYPEPTIDASE AMP1-RELATED
C04	BolC04g037310.2J	-	AT1G50240	Serine_threonine-protein kinase TIO;TIO;PTN000541617;orthologs	SERINE_THREONINE-PROTEIN KINASE 36
C04	BolC04g037480.2J	+	AT1G52950	Nucleic acid-binding, OB-fold-like protein;At1g52950;PTN000588716;orthologs	NUCLEIC ACID-BINDING, OB-FOLD-LIKE PROTEIN
C04	BolC04g037520.2J	+	AT3G54720	Probable glutamate carboxypeptidase AMP1;AMP1;PTN001310912;orthologs	GLUTAMATE CARBOXYPEPTIDASE AMP1-RELATED
C04	BolC04g037630.2J	+	AT3G54650	F-box_LRR-repeat protein 17;FBL17;PTN002552360;orthologs	F-BOX_LRR-REPEAT PROTEIN 17
C04	BolC04g037650.2J	-	AT3G54610	Histone acetyltransferase GCN5;HAG1;PTN001485104;orthologs	HISTONE ACETYLTRANSFERASE
C04	BolC04g037970.2J	-	AT3G22780	CRC domain-containing protein TSO1;TSO1;PTN000278387;orthologs	CRC DOMAIN-CONTAINING PROTEIN TSO1
C04	BolC04g038020.2J	-	AT3G54180	Cyclin-dependent kinase B1-1;CDKB1-1;PTN000624080;orthologs	CYCLIN-DEPENDENT KINASE B1-1
C04	BolC04g039510.2J	+	AT3G53020	Large ribosomal subunit protein eL24y;RPL24B;PTN000082568;orthologs	LARGE RIBOSOMAL SUBUNIT PROTEIN EL24Y-RELATED
C04	BolC04g039540.2J	+	AT4G02590	Transcription factor UNE12;UNE12;PTN000416820;orthologs	TRANSCRIPTION FACTOR UNE12-RELATED
C04	BolC04g039590.2J	+	AT3G52940	Delta(14)-sterol reductase;FK;PTN001466805;orthologs	DELTA
C04	BolC04g041210.2J	-	AT4G13940	Adenosylhomocysteinase 1;SAHH1;PTN000602906;orthologs	ADENOSYLHOMOCYSTEINASE 1
C04	BolC04g041430.2J	+	AT4G13780	Methionine--tRNA ligase, cytoplasmic;At4g13780;PTN000236052;orthologs	METHIONINE--TRNA LIGASE, CYTOPLASMIC
C04	BolC04g042510.2J	-	AT5G35770	Transcriptional regulator STERILE APETALA;SAP;PTN008366494;orthologs	TRANSCRIPTIONAL REGULATOR STERILE APETALA
C04	BolC04g044050.2J	-	AT3G27750	Protein THYLAKOID ASSEMBLY 8, chloroplastic;THA8;PTN002935052;orthologs	PROTEIN THYLAKOID ASSEMBLY 8, CHLOROPLASTIC
C04	BolC04g044200.2J	-	AT5G67110	Transcription factor ALC;ALC;PTN001395449;orthologs	TRANSCRIPTION FACTOR ALC
C04	BolC04g044440.2J	-	AT1G52950	Nucleic acid-binding, OB-fold-like protein;At1g52950;PTN000588716;orthologs	NUCLEIC ACID-BINDING, OB-FOLD-LIKE PROTEIN
C04	BolC04g044940.2J	+	AT5G39660	Cyclic dof factor 2;CDF2;PTN000777567;orthologs	CYCLIC DOF FACTOR 2
C04	BolC04g045950.2J	-	AT2G25230	Myb domain protein 100;MYB100;PTN000068169;orthologs	MYB DOMAIN PROTEIN 100-RELATED
C04	BolC04g046740.2J	-	AT5G41150	DNA repair endonuclease UVH1;UVH1;PTN001299526;orthologs	DNA REPAIR ENDONUCLEASE XPF
C04	BolC04g046910.2J	+	AT5G41410	Homeobox protein BEL1 homolog;BEL1;PTN001373352;orthologs	HOMEOBOX PROTEIN BEL1 HOMOLOG
C04	BolC04g047360.2J	+	AT4G10320	Isoleucine--tRNA ligase, cytoplasmic;At4g10320;PTN000235836;orthologs	ISOLEUCINE--TRNA LIGASE, CYTOPLASMIC
C04	BolC04g047650.2J	-	AT5G37770	Calcium-binding protein CML24;CML24;PTN000095718;orthologs	CALCIUM-BINDING PROTEIN CML24
C04	BolC04g048050.2J	-	AT1G52950	Nucleic acid-binding, OB-fold-like protein;At1g52950;PTN000588716;orthologs	NUCLEIC ACID-BINDING, OB-FOLD-LIKE PROTEIN
C04	BolC04g048640.2J	-	AT4G38900	bZIP transcription factor 29;BZIP29;PTN000329457;orthologs	BZIP TRANSCRIPTION FACTOR FAMILY PROTEIN-RELATED
C04	BolC04g048840.2J	+	AT2G21470	SUMO-activating enzyme subunit 2;SAE2;PTN000102295;orthologs	SUMO-ACTIVATING ENZYME SUBUNIT 2
C04	BolC04g050610.2J	+	AT1G52950	Nucleic acid-binding, OB-fold-like protein;At1g52950;PTN000588716;orthologs	NUCLEIC ACID-BINDING, OB-FOLD-LIKE PROTEIN
C04	BolC04g050750.2J	-	AT2G23470	Protein root UVB sensitive 4;RUS4;PTN000299114;orthologs	PROTEIN ROOT UVB SENSITIVE 4
C04	BolC04g051010.2J	+	AT5G14530	Protein ANTHESIS POMOTING FACTOR 1;APRF1;PTN000458476;orthologs	PROTEIN ANTHESIS POMOTING FACTOR 1
C04	BolC04g051190.2J	-	AT2G22155	ECA1 gametogenesis family protein;At2g22155;PTN002032950;orthologs	ECA1 GAMETOGENESIS FAMILY PROTEIN-RELATED
C04	BolC04g051530.2J	-	AT2G24260	Transcription factor LRL1;LRL1;PTN000000894;orthologs	TRANSCRIPTION FACTOR LRL1
C04	BolC04g051660.2J	-	AT2G24360	Serine_threonine-protein kinase STY13;STY13;PTN000584909;orthologs	SERINE_THREONINE-PROTEIN KINASE STY13
C04	BolC04g053320.2J	+	AT1G52950	Nucleic acid-binding, OB-fold-like protein;At1g52950;PTN000588716;orthologs	NUCLEIC ACID-BINDING, OB-FOLD-LIKE PROTEIN
C04	BolC04g053500.2J	+	AT1G17560	Large ribosomal subunit protein uL14my;HLL;PTN000205302;orthologs	LARGE RIBOSOMAL SUBUNIT PROTEIN UL14MY
C04	BolC04g053770.2J	+	AT2G26490	Protein JINGUBANG;JGB;PTN000520907;orthologs	PROTEIN JINGUBANG
C04	BolC04g053800.2J	+	AT2G26700	Protein kinase PINOID 2;PID2;PTN000682491;orthologs	PROTEIN KINASE PINOID 2
C04	BolC04g053990.2J	-	AT2G27170	Structural maintenance of chromosomes protein 3;SMC3;PTN002316529;orthologs	STRUCTURAL MAINTENANCE OF CHROMOSOMES PROTEIN 3
C04	BolC04g054290.2J	+	AT2G27460	Protein transport protein SEC23 D;SEC23D;PTN000351588;orthologs	PROTEIN TRANSPORT PROTEIN SEC24
C04	BolC04g054340.2J	+	AT2G27550	Protein CENTRORADIALIS-like;CEN;PTN002260849;orthologs	PROTEIN CENTRORADIALIS-LIKE
C04	BolC04g056380.2J	+	AT5G04920	Vacuolar protein sorting-associated protein 36;VPS36;PTN000319708;orthologs	VACUOLAR PROTEIN-SORTING-ASSOCIATED PROTEIN 36
C04	BolC04g057590.2J	+	AT2G31220	Transcription factor bHLH10;BHLH10;PTN000897253;orthologs	TRANSCRIPTION FACTOR BHLH10
C04	BolC04g057770.2J	+	AT2G31650	Histone H3-lysine(4) N-trimethyltransferase ATX1;ATX1;PTN000350904;orthologs	HISTONE H3-LYSINE
C04	BolC04g058230.2J	-	AT5G15740	Rhamnogalacturonan I rhamnosyltransferase 1;RRT1;PTN000787522;orthologs	RHAMNOGALACTURONAN I RHAMNOSYLTRANSFERASE 1
C04	BolC04g058380.2J	+	AT1G05230	Homeobox-leucine zipper protein HDG2;HDG2;PTN000674420;orthologs	HOMEOBOX-LEUCINE ZIPPER PROTEIN HDG2-RELATED
C04	BolC04g058400.2J	-	AT1G52950	Nucleic acid-binding, OB-fold-like protein;At1g52950;PTN000588716;orthologs	NUCLEIC ACID-BINDING, OB-FOLD-LIKE PROTEIN
C04	BolC04g058460.2J	-	AT2G32460	Transcription factor MYB101;MYB101;PTN000068048;orthologs	MYB DOMAIN PROTEIN 81-RELATED
C04	BolC04g058490.2J	+	AT2G33070	Nitrile-specifier protein 2;NSP2;PTN000582453;orthologs	NITRILE-SPECIFIER PROTEIN 1-RELATED
C04	BolC04g059040.2J	-	AT2G33100	Cellulose synthase-like protein D1;CSLD1;PTN000792729;orthologs	CELLULOSE SYNTHASE-LIKE PROTEIN D1
C04	BolC04g059070.2J	+	AT2G33160	Glycoside hydrolase family 28 protein _ polygalacturonase (Pectinase) family protein;NMA;PTN000774234;orthologs	GLYCOSIDE HYDROLASE FAMILY 28 PROTEIN _ POLYGALACTURONASE
C04	BolC04g059290.2J	-	AT2G33400	FK506-binding nuclear-like protein;At2g33400;PTN002118126;orthologs	FK506-BINDING NUCLEAR-LIKE PROTEIN
C04	BolC04g059310.2J	+	AT2G33420	Uncharacterized protein At2g33420;At2g33420;PTN000778378;orthologs	OS03G0138600 PROTEIN
C04	BolC04g059570.2J	-	AT1G28240	Probable hexosyltransferase MUCI70;MUCI70;PTN000310936;orthologs	HEXOSYLTRANSFERASE MUCI70-RELATED
C04	BolC04g060210.2J	+	AT5G09870	Cellulose synthase A catalytic subunit 5 [UDP-forming];CESA5;PTN000329465;orthologs	CELLULOSE SYNTHASE A CATALYTIC SUBUNIT 5 [UDP-FORMING]
C04	BolC04g060240.2J	+	AT2G34780	Maternal effect embryo arrest 22;MEE22;PTN002178178;orthologs	MATERNAL EFFECT EMBRYO ARREST 22
C04	BolC04g060250.2J	-	AT2G34790	Berberine bridge enzyme-like 15;MEE23;PTN000202545;orthologs	BERBERINE BRIDGE ENZYME-LIKE 15
C04	BolC04g060320.2J	-	AT2G34880	Lysine-specific demethylase JMJ15;JMJ15;PTN000075194;orthologs	LYSINE-SPECIFIC DEMETHYLASE JMJ15-RELATED
C04	BolC04g060490.2J	+	AT2G35210	ADP-ribosylation factor GTPase-activating protein AGD10;AGD10;PTN000572402;orthologs	ADP-RIBOSYLATION FACTOR GTPASE-ACTIVATING PROTEIN AGD10
C04	BolC04g060760.2J	-	AT2G35620	LRR receptor-like serine_threonine-protein kinase FEI 2;FEI2;PTN001563510;orthologs	LRR RECEPTOR-LIKE SERINE_THREONINE-PROTEIN KINASE FEI 2
C04	BolC04g061940.2J	+	AT2G36910	ABC transporter B family member 1;ABCB1;PTN001542672;orthologs	ABC TRANSPORTER B FAMILY MEMBER 1
C04	BolC04g062860.2J	-	AT2G38110	Glycerol-3-phosphate 2-O-acyltransferase 6;GPAT6;PTN000772365;orthologs	GLYCEROL-3-PHOSPHATE 2-O-ACYLTRANSFERASE 6
C04	BolC04g064310.2J	-	AT1G20700	WUSCHEL-related homeobox 14;WOX14;PTN000677449;orthologs	WUSCHEL-RELATED HOMEOBOX 10-RELATED
C04	BolC04g065360.2J	+	AT3G22880	Meiotic recombination protein DMC1 homolog;DMC1;PTN002342371;orthologs	MEIOTIC RECOMBINATION PROTEIN DMC1_LIM15 HOMOLOG
C04	BolC04g065710.2J	-	AT2G42400	Transcription factor VOZ2;VOZ2;PTN002140685;orthologs	TRANSCRIPTION FACTOR VOZ2
C04	BolC04g067220.2J	-	AT2G44950	E3 ubiquitin-protein ligase BRE1-like 1;HUB1;PTN001902410;orthologs	E3 UBIQUITIN-PROTEIN LIGASE BRE1
C04	BolC04g068200.2J	-	AT2G46770	NAC domain-containing protein 43;NAC043;PTN001592724;orthologs	NAC DOMAIN-CONTAINING PROTEIN 43
C05	BolC05g001220.2J	+	AT1G02520	ABC transporter B family member 11;ABCB11;PTN000657953;orthologs	ABC TRANSPORTER B FAMILY MEMBER 11-RELATED
C05	BolC05g002320.2J	+	AT1G04080	Pre-mRNA-processing factor 39-1;PRP39-1;PTN009032913;orthologs	PRE-MRNA-PROCESSING FACTOR 39
C05	BolC05g005330.2J	-	AT1G07430	Protein phosphatase 2C 3;AIP1;PTN000352928;orthologs	PROTEIN PHOSPHATASE 2C 3
C05	BolC05g005690.2J	+	AT1G07890	L-ascorbate peroxidase 1, cytosolic;APX1;PTN000772963;orthologs	L-ASCORBATE PEROXIDASE 1, CYTOSOLIC
C05	BolC05g007290.2J	+	AT1G09540	Transcription factor MYB61;MYB61;PTN000068027;orthologs	TRANSCRIPTION FACTOR MYB61
C05	BolC05g007410.2J	-	AT1G09620	Leucine--tRNA ligase, cytoplasmic;At1g09620;PTN000236289;orthologs	LEUCINE--TRNA LIGASE, CYTOPLASMIC
C05	BolC05g008040.2J	+	AT1G10270	Pentatricopeptide repeat-containing protein At1g10270;GRP23;PTN000612494;orthologs	PENTATRICOPEPTIDE
C05	BolC05g008390.2J	-	AT5G18700	Serine_threonine-protein kinase RUNKEL;RUK;PTN000684819;orthologs	SERINE_THREONINE-PROTEIN KINASE ULK4
C05	BolC05g008900.2J	+	AT1G11060	Wings apart-like protein 1;WAPL1;PTN000499068;orthologs	WINGS APART-LIKE PROTEIN HOMOLOG
C05	BolC05g009710.2J	-	AT1G13330	Homologous-pairing protein 2 homolog;HOP2;PTN002312604;orthologs	HOMOLOGOUS-PAIRING PROTEIN 2 HOMOLOG
C05	BolC05g010000.2J	-	AT1G12980	Ethylene-responsive transcription factor ESR1;ESR1;PTN001271002;orthologs	ETHYLENE-RESPONSIVE TRANSCRIPTION FACTOR ESR1
C05	BolC05g010630.2J	-	AT1G12110	Protein NRT1_ PTR FAMILY 6.3;NPF6.3;PTN000183467;orthologs	PROTEIN NRT1_ PTR FAMILY 6.3
C05	BolC05g010650.2J	-	AT1G12110	Protein NRT1_ PTR FAMILY 6.3;NPF6.3;PTN000183467;orthologs	PROTEIN NRT1_ PTR FAMILY 6.3
C05	BolC05g011250.2J	-	AT1G13800	Putative pentatricopeptide repeat-containing protein At1g13800;At1g13800;PTN000612424;orthologs
C05	BolC05g011940.2J	-	AT1G14440	Zinc-finger homeodomain protein 4;ZHD4;PTN000788901;orthologs	ZINC-FINGER HOMEODOMAIN PROTEIN 4
C05	BolC05g012200.2J	-	AT1G14610	Valine--tRNA ligase, mitochondrial 1;TWN2;PTN000236185;orthologs	VALINE--TRNA LIGASE
C05	BolC05g012460.2J	-	AT3G06930	Probable histone-arginine methyltransferase 1.3;PRMT13;PTN000109693;orthologs	HISTONE-ARGININE METHYLTRANSFERASE CARMER-RELATED
C05	BolC05g015650.2J	-	AT1G17980	Nuclear poly(A) polymerase 1;PAPS1;PTN000074323;orthologs	POLYNUCLEOTIDE ADENYLYLTRANSFERASE
C05	BolC05g016070.2J	+	AT1G18450	Actin-related protein 4;ARP4;PTN000234047;orthologs	BRAHMA ASSOCIATED PROTEIN 55KD
C05	BolC05g016250.2J	-	AT1G18640	Phosphoserine phosphatase, chloroplastic;PSP;PTN000000059;orthologs	PHOSPHOSERINE PHOSPHATASE
C05	BolC05g018560.2J	-	AT1G20650	Probable serine_threonine-protein kinase PBL21;PBL21;PTN000702203;orthologs	SERINE_THREONINE-PROTEIN KINASE PBL21-RELATED
C05	BolC05g020810.2J	-	AT3G16810	Pumilio homolog 24;APUM24;PTN000333370;orthologs	PUMILIO HOMOLOG 3
C05	BolC05g020960.2J	+	AT1G22610	Multiple C2 domain and transmembrane region protein 6;MCTP6;PTN000002177;orthologs	MULTIPLE C2 DOMAIN AND TRANSMEMBRANE REGION PROTEIN 6
C05	BolC05g021250.2J	-	AT1G22920	COP9 signalosome complex subunit 5a;CSN5A;PTN002234597;orthologs	COP9 SIGNALOSOME COMPLEX SUBUNIT 5
C05	BolC05g021680.2J	-	AT1G23320	Tryptophan aminotransferase-related protein 1;TAR1;PTN000203502;orthologs	TRYPTOPHAN AMINOTRANSFERASE-RELATED PROTEIN 1
C05	BolC05g023810.2J	+	AT1G25560	AP2_ERF and B3 domain-containing transcription repressor TEM1;TEM1;PTN001579619;orthologs	AP2_ERF AND B3 DOMAIN-CONTAINING TRANSCRIPTION REPRESSOR TEM1
C05	BolC05g024060.2J	+	AT1G25350	Glutamine--tRNA ligase, cytoplasmic;OVA9;PTN002454585;orthologs	GLUTAMINE--TRNA LIGASE
C05	BolC05g024160.2J	-	AT1G25250	Protein indeterminate-domain 16;IDD16;PTN000149429;orthologs	PROTEIN INDETERMINATE-DOMAIN 16
C05	BolC05g025850.2J	+	AT5G59440	Thymidylate kinase;ZEU1;PTN002570362;orthologs	THYMIDYLATE KINASE
C05	BolC05g025930.2J	-	AT1G28240	Probable hexosyltransferase MUCI70;MUCI70;PTN000310936;orthologs	HEXOSYLTRANSFERASE MUCI70-RELATED
C05	BolC05g026410.2J	+	AT1G28520	Transcription factor VOZ1;VOZ1;PTN002140697;orthologs	TRANSCRIPTION FACTOR VOZ1
C05	BolC05g026730.2J	-	AT4G01360	BPS1-like protein;BPS3;PTN002052245;orthologs	BPS1-LIKE PROTEIN
C05	BolC05g026920.2J	-	AT1G29300	F28N24.3 protein;UNE1;PTN000770966;orthologs	F28N24.3 PROTEIN
C05	BolC05g027020.2J	-	AT1G29400	Protein MEI2-like 5;ML5;PTN001520575;orthologs	PROTEIN MEI2-LIKE 5
C05	BolC05g027300.2J	+	AT1G29760	Seipin-2;SEI2;PTN000476668;orthologs	SEIPIN
C05	BolC05g027530.2J	+	AT1G30010	Nuclear intron maturase 1, mitochondrial;NMAT1;PTN001067500;orthologs	NUCLEAR INTRON MATURASE 1, MITOCHONDRIAL
C05	BolC05g027680.2J	+	AT1G30100	Probable 9-cis-epoxycarotenoid dioxygenase NCED5, chloroplastic;NCED5;PTN000057365;orthologs	9-CIS-EPOXYCAROTENOID DIOXYGENASE NCED5, CHLOROPLASTIC-RELATED
C05	BolC05g028220.2J	-	AT3G09840	Cell division control protein 48 homolog A;CDC48A;PTN000554583;orthologs	CELL DIVISION CONTROL PROTEIN 48 HOMOLOG A
C05	BolC05g028460.2J	-	AT1G30490	Homeobox-leucine zipper protein ATHB-9;ATHB-9;PTN000675714;orthologs	HOMEOBOX-LEUCINE ZIPPER PROTEIN ATHB-9
C05	BolC05g028820.2J	-	AT1G30810	Lysine-specific demethylase JMJ18;JMJ18;PTN000075196;orthologs	LYSINE-SPECIFIC DEMETHYLASE JMJ15-RELATED
C05	BolC05g029250.2J	+	AT1G31070	UDP-N-acetylglucosamine diphosphorylase 1;GLCNAC1PUT1;PTN000237323;orthologs	UDP-N-ACETYLGLUCOSAMINE DIPHOSPHORYLASE 1
C05	BolC05g029540.2J	-	AT1G31450	Aspartyl protease family protein;At1g31450;PTN000343408;orthologs	ASPARTYL PROTEASE FAMILY PROTEIN
C05	BolC05g029740.2J	-	AT1G31770	ABC transporter G family member 14;ABCG14;PTN000443637;orthologs	ABC TRANSPORTER G FAMILY MEMBER 14
C05	BolC05g029790.2J	-	AT1G31814	Inactive FRIGIDA-like protein 2;FRL2;PTN000780763;orthologs	INACTIVE FRIGIDA-LIKE PROTEIN 2
C05	BolC05g030520.2J	-	AT5G39660	Cyclic dof factor 2;CDF2;PTN000777567;orthologs	CYCLIC DOF FACTOR 2
C05	BolC05g031150.2J	-	AT1G32770	NAC domain-containing protein 12;NAC012;PTN000781546;orthologs	NAC DOMAIN-CONTAINING PROTEIN 12
C05	BolC05g031270.2J	-	AT1G32930	Beta-1,6-galactosyltransferase GALT31A;GALT31A;PTN000130894;orthologs	BETA-1,6-GALACTOSYLTRANSFERASE GALT31A
C05	BolC05g032670.2J	-	AT1G04080	Pre-mRNA-processing factor 39-1;PRP39-1;PTN009032913;orthologs	PRE-MRNA-PROCESSING FACTOR 39
C05	BolC05g033040.2J	-	AT1G50240	Serine_threonine-protein kinase TIO;TIO;PTN000541617;orthologs	SERINE_THREONINE-PROTEIN KINASE 36
C05	BolC05g033110.2J	+	AT1G50030	Serine_threonine-protein kinase TOR;TOR;PTN000124431;orthologs	SERINE_THREONINE-PROTEIN KINASE MTOR
C05	BolC05g033430.2J	-	AT1G49770	Transcription factor bHLH95;BHLH95;PTN001039556;orthologs	TRANSCRIPTION FACTOR BHLH95
C05	BolC05g035170.2J	+	AT1G46480	WUSCHEL-related homeobox 4;WOX4;PTN001215969;orthologs	WUSCHEL-RELATED HOMEOBOX 4
C05	BolC05g035350.2J	+	AT1G05230	Homeobox-leucine zipper protein HDG2;HDG2;PTN000674420;orthologs	HOMEOBOX-LEUCINE ZIPPER PROTEIN HDG2-RELATED
C05	BolC05g036190.2J	-	AT1G52950	Nucleic acid-binding, OB-fold-like protein;At1g52950;PTN000588716;orthologs	NUCLEIC ACID-BINDING, OB-FOLD-LIKE PROTEIN
C05	BolC05g036530.2J	+	AT1G35530	DEAD-box ATP-dependent RNA helicase FANCM;FANCM;PTN000361530;orthologs	FANCONI ANEMIA GROUP M PROTEIN
C05	BolC05g036900.2J	+	AT1G34640	At1g34640;At1g34640;PTN002212284;orthologs	SIGNAL PEPTIDASE COMPLEX-LIKE PROTEIN DTM1
C05	BolC05g037120.2J	-	AT1G19180	Protein TIFY 10A;TIFY10A;PTN002100996;orthologs	PROTEIN TIFY 10A
C05	BolC05g037380.2J	-	AT1G33500	Tropomyosin;At1g33500;PTN002212269;orthologs	TROPOMYOSIN
C05	BolC05g038260.2J	+	AT1G32240	Probable transcription factor KAN2;KAN2;PTN000771272;orthologs	TRANSCRIPTION FACTOR KAN2-RELATED
C05	BolC05g038670.2J	+	AT1G32070	GCN5-related N-acetyltransferase 2, chloroplastic;NSI;PTN000331757;orthologs	GCN5-RELATED N-ACETYLTRANSFERASE 2, CHLOROPLASTIC
C05	BolC05g038880.2J	-	AT1G52950	Nucleic acid-binding, OB-fold-like protein;At1g52950;PTN000588716;orthologs	NUCLEIC ACID-BINDING, OB-FOLD-LIKE PROTEIN
C05	BolC05g039020.2J	+	AT1G31770	ABC transporter G family member 14;ABCG14;PTN000443637;orthologs	ABC TRANSPORTER G FAMILY MEMBER 14
C05	BolC05g039480.2J	+	AT3G22880	Meiotic recombination protein DMC1 homolog;DMC1;PTN002342371;orthologs	MEIOTIC RECOMBINATION PROTEIN DMC1_LIM15 HOMOLOG
C05	BolC05g040120.2J	-	AT3G22440	FRIGIDA-like protein 4a;FRL4A;PTN000780772;orthologs	FRIGIDA-LIKE PROTEIN 4A-RELATED
C05	BolC05g041960.2J	+	AT3G02280	NADPH-dependent diflavin oxidoreductase 1;ATR3;PTN001834582;orthologs	NADPH-DEPENDENT DIFLAVIN OXIDOREDUCTASE 1
C05	BolC05g043130.2J	+	AT3G20630	Ubiquitin carboxyl-terminal hydrolase 14;UBP14;PTN002364500;orthologs	UBIQUITIN CARBOXYL-TERMINAL HYDROLASE 14
C05	BolC05g043420.2J	-	AT3G20475	DNA mismatch repair protein MSH5;MSH5;PTN000145559;orthologs	MUTS PROTEIN HOMOLOG 5
C05	BolC05g043510.2J	+	AT2G05642	Nucleic acid-binding, OB-fold-like protein;At2g05642;PTN000031790;orthologs	NUCLEIC ACID-BINDING, OB-FOLD-LIKE PROTEIN
C05	BolC05g044480.2J	-	AT3G19770	Vacuolar protein sorting-associated protein 9A;VPS9A;PTN000559725;orthologs	GTPASE-ACTIVATING PROTEIN AND VPS9 DOMAIN-CONTAINING PROTEIN 1
C05	BolC05g047280.2J	+	AT3G18110	Pentatricopeptide repeat-containing protein At3g18110, chloroplastic;EMB1270;PTN000613123;orthologs	OS06G0199100 PROTEIN
C05	BolC05g048070.2J	-	AT3G17910	Surfeit locus protein 1;SURF1;PTN000603800;orthologs	SURFEIT LOCUS PROTEIN 1
C05	BolC05g048540.2J	+	AT3G17520	Late embryogenesis abundant protein (LEA) family protein;At3g17520;PTN008232979;orthologs	LATE EMBRYOGENESIS ABUNDANT PROTEIN
C05	BolC05g049470.2J	+	AT3G16810	Pumilio homolog 24;APUM24;PTN000333370;orthologs	PUMILIO HOMOLOG 3
C05	BolC05g049570.2J	+	AT1G77390	Cyclin-A1-2;CYCA1-2;PTN000020493;orthologs	CYCLIN-A1-2
C05	BolC05g049880.2J	-	AT3G16400	Nitrile-specifier protein 1;NSP1;PTN001509273;orthologs	NITRILE-SPECIFIER PROTEIN 1-RELATED
C05	BolC05g051230.2J	-	AT3G15030	Transcription factor TCP4;TCP4;PTN001578807;orthologs	TRANSCRIPTION FACTOR TCP4
C05	BolC05g051670.2J	-	AT2G34480	Large ribosomal subunit protein eL20y;RPL18AB;PTN001295973;orthologs	LARGE RIBOSOMAL SUBUNIT PROTEIN EL20W-RELATED
C05	BolC05g052100.2J	+	AT3G14380	CASP-like protein 2A2;At3g14380;PTN000177589;orthologs	CASP-LIKE PROTEIN 2A2
C05	BolC05g052940.2J	-	AT3G13670	Casein kinase-like protein;At3g13670;PTN000226051;orthologs	CASEIN KINASE-LIKE PROTEIN
C05	BolC05g053020.2J	-	AT1G52950	Nucleic acid-binding, OB-fold-like protein;At1g52950;PTN000588716;orthologs	NUCLEIC ACID-BINDING, OB-FOLD-LIKE PROTEIN
C05	BolC05g053080.2J	-	AT3G13540	Transcription repressor MYB5;MYB5;PTN000068072;orthologs	TRANSCRIPTION REPRESSOR MYB5
C05	BolC05g053330.2J	-	AT3G13300	Enhancer of mRNA-decapping protein 4;VCS;PTN000400859;orthologs	ENHANCER OF MRNA-DECAPPING PROTEIN 4
C05	BolC05g053440.2J	-	AT3G13300	Enhancer of mRNA-decapping protein 4;VCS;PTN000400859;orthologs	ENHANCER OF MRNA-DECAPPING PROTEIN 4
C05	BolC05g056330.2J	+	AT3G10320	Xylan glycosyltransferase MUCI21;MUCI21;PTN000469217;orthologs	XYLAN GLYCOSYLTRANSFERASE MUCI21
C05	BolC05g056720.2J	-	AT2G05642	Nucleic acid-binding, OB-fold-like protein;At2g05642;PTN000031790;orthologs	NUCLEIC ACID-BINDING, OB-FOLD-LIKE PROTEIN
C05	BolC05g057300.2J	-	AT3G08970	DnaJ protein ERDJ3A;ERDJ3A;PTN001180943;orthologs	DNAJ PROTEIN ERDJ3A
C05	BolC05g058550.2J	+	AT3G07160	Callose synthase 9;CALS9;PTN000787477;orthologs	CALLOSE SYNTHASE 9
C05	BolC05g058590.2J	+	AT3G07130	Purple acid phosphatase 15;PAP15;PTN000537402;orthologs	PURPLE ACID PHOSPHATASE 15
C05	BolC05g059240.2J	-	AT3G06400	ISWI chromatin-remodeling complex ATPase CHR11;CHR11;PTN002584785;orthologs	CHROMATIN-REMODELING COMPLEX ATPASE CHAIN ISWI
C05	BolC05g059300.2J	+	AT3G06350	Bifunctional 3-dehydroquinate dehydratase_shikimate dehydrogenase, chloroplastic;EMB3004;PTN000472532;orthologs	BIFUNCTIONAL 3-DEHYDROQUINATE DEHYDRATASE_SHIKIMATE DEHYDROGENASE, CHLOROPLASTIC
C05	BolC05g059840.2J	+	AT3G05770	F10A16.6 protein;At3g05770;PTN002126982;orthologs	F10A16.6 PROTEIN
C05	BolC05g059940.2J	+	AT3G05690	Nuclear transcription factor Y subunit A-2;NFYA2;PTN000290646;orthologs	NUCLEAR TRANSCRIPTION FACTOR Y SUBUNIT A-2
C05	BolC05g060470.2J	-	AT3G05120	Gibberellin receptor GID1A;GID1A;PTN000546400;orthologs	GIBBERELLIN RECEPTOR GID1A
C05	BolC05g061360.2J	+	AT3G04080	Apyrase 1;APY1;PTN000207703;orthologs	GUANOSINE-DIPHOSPHATASE
C05	BolC05g061370.2J	+	AT3G04070	NAC transcription factor 47;NAC047;PTN000786207;orthologs	NAC TRANSCRIPTION FACTOR 47
C05	BolC05g061580.2J	-	AT3G02260	Auxin transport protein BIG;BIG;PTN000497170;orthologs	E3 UBIQUITIN-PROTEIN LIGASE UBR4
C05	BolC05g061600.2J	+	AT3G02260	Auxin transport protein BIG;BIG;PTN000497170;orthologs	E3 UBIQUITIN-PROTEIN LIGASE UBR4
C05	BolC05g062650.2J	-	AT3G02260	Auxin transport protein BIG;BIG;PTN000497170;orthologs	E3 UBIQUITIN-PROTEIN LIGASE UBR4
C05	BolC05g062920.2J	+	AT3G02680	Nibrin homolog;NBS1;PTN000255597;orthologs	NIBRIN
C05	BolC05g063100.2J	+	AT3G02930	WEB family protein At3g02930, chloroplastic;At3g02930;PTN000570348;orthologs	WEB FAMILY PROTEIN
C05	BolC05g063280.2J	+	AT3G03140	T17B22.17 protein;At3g03140;PTN002134875;orthologs	T17B22.17 PROTEIN
C06	BolC06g001140.2J	-	AT1G48920	Nucleolin 1;NUCL1;PTN000611754;orthologs	NUCLEOLIN 1
C06	BolC06g001510.2J	-	AT1G52950	Nucleic acid-binding, OB-fold-like protein;At1g52950;PTN000588716;orthologs	NUCLEIC ACID-BINDING, OB-FOLD-LIKE PROTEIN
C06	BolC06g002640.2J	-	AT1G48270	G-protein coupled receptor 1;GCR1;PTN000560990;orthologs	TRANSMEMBRANE PROTEIN 116
C06	BolC06g003020.2J	+	AT1G52950	Nucleic acid-binding, OB-fold-like protein;At1g52950;PTN000588716;orthologs	NUCLEIC ACID-BINDING, OB-FOLD-LIKE PROTEIN
C06	BolC06g004030.2J	-	AT1G49770	Transcription factor bHLH95;BHLH95;PTN001039556;orthologs	TRANSCRIPTION FACTOR BHLH95
C06	BolC06g004530.2J	-	AT1G50030	Serine_threonine-protein kinase TOR;TOR;PTN000124431;orthologs	SERINE_THREONINE-PROTEIN KINASE MTOR
C06	BolC06g004800.2J	+	AT1G50240	Serine_threonine-protein kinase TIO;TIO;PTN000541617;orthologs	SERINE_THREONINE-PROTEIN KINASE 36
C06	BolC06g005730.2J	-	AT1G52950	Nucleic acid-binding, OB-fold-like protein;At1g52950;PTN000588716;orthologs	NUCLEIC ACID-BINDING, OB-FOLD-LIKE PROTEIN
C06	BolC06g005830.2J	+	AT3G05770	F10A16.6 protein;At3g05770;PTN002126982;orthologs	F10A16.6 PROTEIN
C06	BolC06g005890.2J	-	AT1G51140	Transcription factor bHLH122;BHLH122;PTN000785190;orthologs	TRANSCRIPTION FACTOR BHLH122
C06	BolC06g006130.2J	+	AT1G51450	Protein TRAUCO;TRO;PTN000063906;orthologs	SET1_ASH2 HISTONE METHYLTRANSFERASE COMPLEX SUBUNIT ASH2
C06	BolC06g006600.2J	-	AT1G52030	Myrosinase-binding protein 2;F-ATMBP;PTN000582452;orthologs	MYROSINASE-BINDING PROTEIN 2
C06	BolC06g007870.2J	-	AT3G15510	NAC transcription factor 56;NAC056;PTN000786231;orthologs	NAC TRANSCRIPTION FACTOR 56
C06	BolC06g007930.2J	-	AT1G52920	LanC-like protein GCR2;GCR2;PTN000296879;orthologs	LANC-LIKE PROTEIN 3
C06	BolC06g008150.2J	-	AT1G53130	Protein GRIM REAPER;GRI;PTN002114191;orthologs	PROTEIN GRIM REAPER
C06	BolC06g008530.2J	-	AT1G53500	Trifunctional UDP-glucose 4,6-dehydratase_UDP-4-keto-6-deoxy-D-glucose 3,5-epimerase_UDP-4-keto-L-rhamnose-reductase RHM2;RHM2;PTN000042013;orthologs	TRIFUNCTIONAL UDP-GLUCOSE 4,6-DEHYDRATASE_UDP-4-KETO-6-DEOXY-D-GLUCOSE 3,5-EPIMERASE_UDP-4-KETO-L-RHAMNOSE-REDUCTASE RHM2
C06	BolC06g009610.2J	-	AT1G55350	Calpain-type cysteine protease DEK1;DEK1;PTN000021740;orthologs	CALPAIN-5
C06	BolC06g012940.2J	+	AT5G15470	Probable galacturonosyltransferase 14;GAUT14;PTN000781186;orthologs	GALACTURONOSYLTRANSFERASE 14-RELATED
C06	BolC06g012950.2J	+	AT1G51660	Mitogen-activated protein kinase kinase 4;MKK4;PTN001554669;orthologs	MITOGEN-ACTIVATED PROTEIN KINASE KINASE 4
C06	BolC06g014670.2J	+	AT1G53330	Putative pentatricopeptide repeat-containing protein At1g53330;At1g53330;PTN001930385;orthologs	OS05G0207200 PROTEIN
C06	BolC06g014810.2J	-	AT1G53500	Trifunctional UDP-glucose 4,6-dehydratase_UDP-4-keto-6-deoxy-D-glucose 3,5-epimerase_UDP-4-keto-L-rhamnose-reductase RHM2;RHM2;PTN000042013;orthologs	TRIFUNCTIONAL UDP-GLUCOSE 4,6-DEHYDRATASE_UDP-4-KETO-6-DEOXY-D-GLUCOSE 3,5-EPIMERASE_UDP-4-KETO-L-RHAMNOSE-REDUCTASE RHM2
C06	BolC06g015040.2J	+	AT1G53700	Serine_threonine-protein kinase WAG1;WAG1;PTN000682326;orthologs	SERINE_THREONINE-PROTEIN KINASE WAG1
C06	BolC06g015280.2J	+	AT1G17920	Homeobox-leucine zipper protein HDG12;HDG12;PTN000674399;orthologs	HOMEOBOX-LEUCINE ZIPPER PROTEIN HDG12
C06	BolC06g015670.2J	+	AT1G55170	Protein FLX-like 3;FLXL3;PTN001449622;orthologs	PROTEIN FLX-LIKE 3
C06	BolC06g015940.2J	-	AT1G55600	Probable WRKY transcription factor 10;WRKY10;PTN001261238;orthologs	WRKY TRANSCRIPTION FACTOR 10-RELATED
C06	BolC06g016280.2J	-	AT4G15180	Histone-lysine N-methyltransferase ATXR3;ATXR3;PTN001874967;orthologs	HISTONE-LYSINE N-METHYLTRANSFERASE ATXR3
C06	BolC06g018240.2J	-	AT5G39610	NAC domain-containing protein 92;NAC92;PTN000788046;orthologs	NAC DOMAIN-CONTAINING PROTEIN 92
C06	BolC06g018300.2J	+	AT1G20720	RAD3-like DNA-binding helicase protein;At1g20720;PTN002607564;orthologs	FANCONI ANEMIA GROUP J PROTEIN
C06	BolC06g018540.2J	-	AT5G40340	PWWP domain-containing protein 3;PDP3;PTN001492262;orthologs	PWWP DOMAIN-CONTAINING PROTEIN 3
C06	BolC06g018880.2J	-	AT1G02520	ABC transporter B family member 11;ABCB11;PTN000657953;orthologs	ABC TRANSPORTER B FAMILY MEMBER 11-RELATED
C06	BolC06g019630.2J	+	AT5G42080	Phragmoplastin DRP1A;DRP1A;PTN000170425;orthologs	PHRAGMOPLASTIN DRP1A
C06	BolC06g020240.2J	-	AT2G17420	Thioredoxin reductase 2;NTR2;PTN002872016;orthologs	THIOREDOXIN REDUCTASE 2
C06	BolC06g022650.2J	+	AT1G02520	ABC transporter B family member 11;ABCB11;PTN000657953;orthologs	ABC TRANSPORTER B FAMILY MEMBER 11-RELATED
C06	BolC06g022940.2J	+	AT3G56960	Phosphatidylinositol 4-phosphate 5-kinase 4;PIP5K4;PTN000557298;orthologs	PHOSPHATIDYLINOSITOL 4-PHOSPHATE 5-KINASE 4
C06	BolC06g023220.2J	+	AT3G57390	Agamous-like MADS-box protein AGL18;AGL18;PTN000235697;orthologs	AGAMOUS-LIKE MADS-BOX PROTEIN AGL18
C06	BolC06g023730.2J	-	AT3G57870	SUMO-conjugating enzyme SCE1;SCE1;PTN000629755;orthologs	SUMO-CONJUGATING ENZYME SCE1
C06	BolC06g023810.2J	+	AT2G45190	Axial regulator YABBY 1;YAB1;PTN000783201;orthologs	AXIAL REGULATOR YABBY 1
C06	BolC06g026560.2J	-	AT3G61710	Beclin-1-like protein;ATG6;PTN000299035;orthologs	BECLIN-1
C06	BolC06g026650.2J	-	AT3G61730	Probable F-box protein At3g61730;RMF;PTN001436228;orthologs	F-BOX PROTEIN RMF
C06	BolC06g026830.2J	+	AT3G61970	B3 domain-containing transcription factor NGA2;NGA2;PTN000770244;orthologs	B3 DOMAIN-CONTAINING TRANSCRIPTION FACTOR NGA2
C06	BolC06g026860.2J	+	AT3G62100	Auxin-responsive protein IAA30;IAA30;PTN001272230;orthologs	AUXIN-RESPONSIVE PROTEIN IAA30
C06	BolC06g027530.2J	-	AT1G79860	Rop guanine nucleotide exchange factor 12;ROPGEF12;PTN002103516;orthologs	ROP GUANINE NUCLEOTIDE EXCHANGE FACTOR 12
C06	BolC06g027950.2J	-	AT1G80490	Topless-related protein 1;TPR1;PTN000522374;orthologs	TOPLESS-RELATED PROTEIN 1
C06	BolC06g028500.2J	+	AT1G79530	Glyceraldehyde-3-phosphate dehydrogenase GAPCP1, chloroplastic;GAPCP1;PTN000089734;orthologs	GLYCERALDEHYDE-3-PHOSPHATE DEHYDROGENASE GAPCP1, CHLOROPLASTIC
C06	BolC06g028550.2J	+	AT1G79430	Myb family transcription factor APL;APL;PTN000771783;orthologs	MYB FAMILY TRANSCRIPTION FACTOR APL
C06	BolC06g028620.2J	+	AT1G79280	Nuclear-pore anchor;NUA;PTN001822594;orthologs	NUCLEOPROTEIN TPR
C06	BolC06g029700.2J	+	AT1G77140	Vacuolar protein sorting-associated protein 45 homolog;VPS45;PTN000187984;orthologs	VACUOLAR PROTEIN SORTING-ASSOCIATED PROTEIN 45
C06	BolC06g030640.2J	-	AT1G75840	Rac-like GTP-binding protein ARAC5;ARAC5;PTN001530135;orthologs	RAC-LIKE GTP-BINDING PROTEIN ARAC5
C06	BolC06g030780.2J	+	AT1G75520	Protein SHI RELATED SEQUENCE 5;SRS5;PTN000787954;orthologs	PROTEIN SHI RELATED SEQUENCE 5
C06	BolC06g030980.2J	-	AT3G48110	Glycine--tRNA ligase, chloroplastic_mitochondrial 2;EDD1;PTN000763958;orthologs	GLYCINE--TRNA LIGASE, CHLOROPLASTIC_MITOCHONDRIAL 2
C06	BolC06g033450.2J	-	AT1G71880	Sucrose transport protein SUC1;SUC1;PTN000454871;orthologs	SUCROSE TRANSPORT PROTEIN SUC1-RELATED
C06	BolC06g033750.2J	+	AT1G71692	Agamous-like MADS-box protein AGL12;AGL12;PTN000235756;orthologs	AGAMOUS-LIKE MADS-BOX PROTEIN AGL12
C06	BolC06g034820.2J	-	AT1G69780	Homeobox-leucine zipper protein ATHB-13;ATHB-13;PTN000675683;orthologs	HOMEOBOX-LEUCINE ZIPPER PROTEIN ATHB-13
C06	BolC06g035010.2J	+	AT1G69570	Cyclic dof factor 5;CDF5;PTN000777564;orthologs	CYCLIC DOF FACTOR 5
C06	BolC06g036920.2J	-	AT1G65440	Transcription elongation factor SPT6 homolog;SPT6;PTN000015832;orthologs	TRANSCRIPTION ELONGATION FACTOR SPT6
C06	BolC06g037980.2J	+	AT1G66730	DNA ligase 6;LIG6;PTN000048762;orthologs	DNA LIGASE 3
C06	BolC06g038500.2J	-	AT1G67370	Meiosis-specific protein ASY1;ASY1;PTN007574433;orthologs	MEIOSIS-SPECIFIC PROTEIN HOP1
C06	BolC06g039330.2J	+	AT1G68130	Protein indeterminate-domain 14;IDD14;PTN000149430;orthologs	PROTEIN INDETERMINATE-DOMAIN 14
C06	BolC06g041180.2J	+	AT1G69780	Homeobox-leucine zipper protein ATHB-13;ATHB-13;PTN000675683;orthologs	HOMEOBOX-LEUCINE ZIPPER PROTEIN ATHB-13
C06	BolC06g041210.2J	-	AT1G14400	Ubiquitin-conjugating enzyme E2 1;UBC1;PTN001529159;orthologs	UBIQUITIN-CONJUGATING ENZYME E2 1
C06	BolC06g041390.2J	-	AT1G69935	Protein SHORT HYPOCOTYL IN WHITE LIGHT 1;SHW1;PTN002178015;orthologs	PROTEIN SHORT HYPOCOTYL IN WHITE LIGHT 1
C06	BolC06g042930.2J	-	AT1G71440	Tubulin-folding cofactor E;TFCE;PTN000388838;orthologs	TUBULIN-SPECIFIC CHAPERONE COFACTOR E-LIKE PROTEIN
C06	BolC06g043040.2J	-	AT1G71692	Agamous-like MADS-box protein AGL12;AGL12;PTN000235756;orthologs	AGAMOUS-LIKE MADS-BOX PROTEIN AGL12
C06	BolC06g043610.2J	+	AT1G72150	Patellin-1;PATL1;PTN000595638;orthologs	PATELLIN-1
C06	BolC06g046250.2J	-	AT1G74960	3-oxoacyl-[acyl-carrier-protein] synthase II, chloroplastic;KAS2;PTN000196544;orthologs	3-OXOACYL-[ACYL-CARRIER-PROTEIN] SYNTHASE II, CHLOROPLASTIC
C06	BolC06g046790.2J	-	AT1G75520	Protein SHI RELATED SEQUENCE 5;SRS5;PTN000787954;orthologs	PROTEIN SHI RELATED SEQUENCE 5
C06	BolC06g047050.2J	+	AT1G75840	Rac-like GTP-binding protein ARAC5;ARAC5;PTN001530135;orthologs	RAC-LIKE GTP-BINDING PROTEIN ARAC5
C06	BolC06g048230.2J	+	AT1G76880	Trihelix transcription factor DF1;DF1;PTN000772707;orthologs	TRIHELIX TRANSCRIPTION FACTOR DF1
C06	BolC06g050210.2J	-	AT1G79280	Nuclear-pore anchor;NUA;PTN001822594;orthologs	NUCLEOPROTEIN TPR
C06	BolC06g050350.2J	-	AT1G79430	Myb family transcription factor APL;APL;PTN000771783;orthologs	MYB FAMILY TRANSCRIPTION FACTOR APL
C06	BolC06g050360.2J	-	AT1G79440	Succinate-semialdehyde dehydrogenase, mitochondrial;ALDH5F1;PTN000192649;orthologs	SUCCINATE-SEMIALDEHYDE DEHYDROGENASE, MITOCHONDRIAL
C07	BolC07g000460.2J	+	AT2G20470	AGC (cAMP-dependent, cGMP-dependent and protein kinase C) kinase family protein;At2g20470;PTN000683502;orthologs	AGC
C07	BolC07g002350.2J	-	AT2G19450	Diacylglycerol O-acyltransferase 1;DGAT1;PTN000045303;orthologs	DIACYLGLYCEROL O-ACYLTRANSFERASE 1
C07	BolC07g003930.2J	+	AT2G18510	Putative spliceosome-associated protein;emb2444;PTN000609545;orthologs	SPLICING FACTOR 3B SUBUNIT 4
C07	BolC07g004080.2J	+	AT2G18380	GATA transcription factor 20;GATA20;PTN001296489;orthologs	GATA TRANSCRIPTION FACTOR 20
C07	BolC07g005680.2J	-	AT2G17250	Protein NUCLEOLAR COMPLEX ASSOCIATED 4;NOC4;PTN000278976;orthologs	NUCLEOLAR COMPLEX PROTEIN 4 HOMOLOG
C07	BolC07g006100.2J	+	AT2G17010	Mechanosensitive ion channel protein 8;MSL8;PTN002835896;orthologs	MECHANOSENSITIVE ION CHANNEL PROTEIN 8
C07	BolC07g006330.2J	-	AT2G16910	Transcription factor ABORTED MICROSPORES;AMS;PTN000548734;orthologs	TRANSCRIPTION FACTOR ABORTED MICROSPORES
C07	BolC07g006490.2J	-	AT4G35020	Rac-like GTP-binding protein ARAC3;ARAC3;PTN000633518;orthologs	RAC-LIKE GTP-BINDING PROTEIN ARAC3
C07	BolC07g007600.2J	+	AT2G15790	Peptidyl-prolyl cis-trans isomerase CYP40;CYP40;PTN000116556;orthologs	PEPTIDYL-PROLYL CIS-TRANS ISOMERASE D-RELATED
C07	BolC07g007700.2J	+	AT2G15690	Pentatricopeptide repeat-containing protein At2g15690, mitochondrial;PCMP-H66;PTN002367859;orthologs	DYW DOMAIN-CONTAINING PROTEIN
C07	BolC07g009220.2J	+	AT2G07040	Pollen receptor-like kinase 2;PRK2;PTN002407213;orthologs	POLLEN RECEPTOR-LIKE KINASE 2
C07	BolC07g009480.2J	-	AT4G18040	Eukaryotic translation initiation factor 4E-1;EIF4E1;PTN000238894;orthologs	EUKARYOTIC TRANSLATION INITIATION FACTOR 4E1-RELATED
C07	BolC07g011310.2J	-	AT2G05642	Nucleic acid-binding, OB-fold-like protein;At2g05642;PTN000031790;orthologs	NUCLEIC ACID-BINDING, OB-FOLD-LIKE PROTEIN
C07	BolC07g012970.2J	-	AT4G38430	Rop guanine nucleotide exchange factor 1;ROPGEF1;PTN002103551;orthologs	ROP GUANINE NUCLEOTIDE EXCHANGE FACTOR 1
C07	BolC07g013870.2J	-	AT3G23630	Adenylate isopentenyltransferase 7, mitochondrial;IPT7;PTN000119684;orthologs	ADENYLATE ISOPENTENYLTRANSFERASE 7, MITOCHONDRIAL
C07	BolC07g014100.2J	+	AT3G23440	Embryo sac development arrest 6;EDA6;PTN002161675;orthologs	EMBRYO SAC DEVELOPMENT ARREST 6
C07	BolC07g016130.2J	-	AT2G05642	Nucleic acid-binding, OB-fold-like protein;At2g05642;PTN000031790;orthologs	NUCLEIC ACID-BINDING, OB-FOLD-LIKE PROTEIN
C07	BolC07g016820.2J	-	AT1G28440	Receptor-like protein kinase HSL1;HSL1;PTN000703198;orthologs	RECEPTOR-LIKE PROTEIN KINASE HSL1
C07	BolC07g016990.2J	-	AT2G33400	FK506-binding nuclear-like protein;At2g33400;PTN002118126;orthologs	FK506-BINDING NUCLEAR-LIKE PROTEIN
C07	BolC07g017010.2J	+	AT1G52950	Nucleic acid-binding, OB-fold-like protein;At1g52950;PTN000588716;orthologs	NUCLEIC ACID-BINDING, OB-FOLD-LIKE PROTEIN
C07	BolC07g017400.2J	-	AT1G27650	Splicing factor U2af small subunit A;U2AF35A;PTN001396664;orthologs	SPLICING FACTOR U2AF SMALL SUBUNIT A
C07	BolC07g017870.2J	-	AT2G26430	Cyclin-L1-1;CYCL1-1;PTN000002586;orthologs	LD24704P
C07	BolC07g021520.2J	+	AT4G11260	Protein SGT1 homolog B;SGT1B;PTN000528882;orthologs	PROTEIN SGT1 HOMOLOG
C07	BolC07g024070.2J	-	AT5G66870	LOB domain-containing protein 36;LBD36;PTN000769829;orthologs	LOB DOMAIN-CONTAINING PROTEIN 32-RELATED
C07	BolC07g025060.2J	-	AT5G43270	Squamosa promoter-binding-like protein 2;SPL2;PTN001261852;orthologs	SQUAMOSA PROMOTER-BINDING-LIKE PROTEIN 2
C07	BolC07g025510.2J	+	AT5G43810	Protein argonaute 10;AGO10;PTN000527522;orthologs	PROTEIN ARGONAUTE 10
C07	BolC07g025980.2J	+	AT5G44160	Zinc finger protein NUTCRACKER;NUC;PTN000063727;orthologs	ZINC FINGER PROTEIN NUTCRACKER
C07	BolC07g028360.2J	+	AT5G45780	Probable LRR receptor-like serine_threonine-protein kinase At5g45780;At5g45780;PTN001563431;orthologs	PROTEIN KINASE DOMAIN-CONTAINING PROTEIN
C07	BolC07g028370.2J	+	AT5G45780	Probable LRR receptor-like serine_threonine-protein kinase At5g45780;At5g45780;PTN001563431;orthologs	PROTEIN KINASE DOMAIN-CONTAINING PROTEIN
C07	BolC07g028460.2J	-	AT5G45800	Calmodulin-binding receptor kinase CaMRLK;CAMRLK;PTN004729097;orthologs	CALMODULIN-BINDING RECEPTOR KINASE CAMRLK
C07	BolC07g028600.2J	+	AT5G45890	Senescence-specific cysteine protease SAG12;SAG12;PTN000275281;orthologs	SENESCENCE-SPECIFIC CYSTEINE PROTEASE SAG12
C07	BolC07g029030.2J	-	AT4G21050	Dof zinc finger protein DOF4.4;DOF4.4;PTN001278457;orthologs	DOF ZINC FINGER PROTEIN DOF4.2-RELATED
C07	BolC07g029480.2J	+	AT1G52950	Nucleic acid-binding, OB-fold-like protein;At1g52950;PTN000588716;orthologs	NUCLEIC ACID-BINDING, OB-FOLD-LIKE PROTEIN
C07	BolC07g029560.2J	+	AT5G46880	Homeobox-leucine zipper protein HDG5;HDG5;PTN000675689;orthologs	HOMEOBOX-LEUCINE ZIPPER PROTEIN HDG5
C07	BolC07g029750.2J	+	AT5G46910	Lysine-specific demethylase JMJ13;JMJ13;PTN000841809;orthologs	LYSINE-SPECIFIC DEMETHYLASE 5
C07	BolC07g031260.2J	-	AT2G17265	Homoserine kinase;HSK;PTN002718822;orthologs	HOMOSERINE KINASE
C07	BolC07g031380.2J	+	AT2G01520	MLP-like protein 328;MLP328;PTN000771702;orthologs	MLP-LIKE PROTEIN 328-RELATED
C07	BolC07g031610.2J	+	AT2G01620	F-box protein SKIP28;SKIP28;PTN007613111;orthologs	F-BOX PROTEIN SKIP28
C07	BolC07g031720.2J	+	AT2G01735	E3 ubiquitin protein ligase RIE1;RIE1;PTN000128737;orthologs	E3 UBIQUITIN PROTEIN LIGASE RIE1
C07	BolC07g032010.2J	+	AT2G01940	Zinc finger protein SHOOT GRAVITROPISM 5;SGR5;PTN002439587;orthologs	ZINC FINGER PROTEIN SHOOT GRAVITROPISM 5
C07	BolC07g032300.2J	+	AT2G02450	NAC domain-containing protein 35;NAC035;PTN000770652;orthologs	NAC DOMAIN-CONTAINING PROTEIN 35
C07	BolC07g032330.2J	+	AT2G02560	Cullin-associated NEDD8-dissociated protein 1;CAND1;PTN000294522;orthologs	CULLIN-ASSOCIATED NEDD8-DISSOCIATED PROTEIN 1
C07	BolC07g032480.2J	-	AT2G02820	Transcription factor MYB88;MYB88;PTN000067924;orthologs	TRANSCRIPTION FACTOR MYB88
C07	BolC07g032490.2J	-	AT2G02850	Basic blue protein;ARPN;PTN002093328;orthologs	BASIC BLUE PROTEIN
C07	BolC07g032550.2J	-	AT2G02970	Probable apyrase 6;APY6;PTN000207687;orthologs	APYRASE 6-RELATED
C07	BolC07g035630.2J	-	AT3G27920	Trichome differentiation protein GL1;GL1;PTN000068063;orthologs	TRICHOME DIFFERENTIATION PROTEIN GL1
C07	BolC07g035680.2J	-	AT3G27960	Protein KINESIN LIGHT CHAIN-RELATED 2;KLCR2;PTN000462202;orthologs	PROTEIN KINESIN LIGHT CHAIN-RELATED 2
C07	BolC07g036320.2J	+	AT3G28917	Mini zinc finger protein 2;MIF2;PTN001592042;orthologs	MINI ZINC FINGER PROTEIN 2
C07	BolC07g036360.2J	+	AT5G48600	Structural maintenance of chromosomes protein 4;SMC4;PTN000434683;orthologs	STRUCTURAL MAINTENANCE OF CHROMOSOMES PROTEIN
C07	BolC07g037000.2J	-	AT2G47700	E3 ubiquitin-protein ligase RFI2;RFI2;PTN000533257;orthologs	E3 UBIQUITIN-PROTEIN LIGASE RFI2
C07	BolC07g037260.2J	-	AT5G48030	Chaperone protein dnaJ GFA2, mitochondrial;GFA2;PTN001180195;orthologs	DNAJ HOMOLOG 1, MITOCHONDRIAL-RELATED
C07	BolC07g037440.2J	+	AT5G48300	Glucose-1-phosphate adenylyltransferase small subunit, chloroplastic;APS1;PTN000501259;orthologs	GLUCOSE-1-PHOSPHATE ADENYLYLTRANSFERASE LARGE SUBUNIT 1, CHLOROPLASTIC-RELATED
C07	BolC07g038200.2J	-	AT5G49190	Sucrose synthase 2;SUS2;PTN000283167;orthologs	SUCROSE SYNTHASE 2
C07	BolC07g039180.2J	+	AT5G27220	A_TM021B04.7 protein;A_TM021B04.7;PTN002422092;orthologs	A_TM021B04.7 PROTEIN
C07	BolC07g039760.2J	-	AT5G27840	Serine_threonine-protein phosphatase PP1 isozyme 8;TOPP8;PTN001362147;orthologs	SERINE_THREONINE-PROTEIN PHOSPHATASE PP1 ISOZYME 8
C07	BolC07g040740.2J	+	AT5G25620	Indole-3-pyruvate monooxygenase YUCCA6;YUC6;PTN000545968;orthologs	INDOLE-3-PYRUVATE MONOOXYGENASE YUCCA6
C07	BolC07g041350.2J	-	AT5G24860	Flowering-promoting factor 1;FPF1;PTN002433886;orthologs	FLOWERING-PROMOTING FACTOR 1
C07	BolC07g042980.2J	-	AT5G60870	RCC1 domain-containing protein RUG3, mitochondrial;RUG3;PTN008140740;orthologs	RCC1 DOMAIN-CONTAINING PROTEIN RUG3, MITOCHONDRIAL
C07	BolC07g043200.2J	-	AT5G61060	Histone deacetylase 5;HDA5;PTN000066106;orthologs	HISTONE DEACETYLASE 18-RELATED
C07	BolC07g043530.2J	+	AT5G51860	MADS-box protein AGL72;AGL72;PTN000235713;orthologs	MADS-BOX PROTEIN AGL72
C07	BolC07g043880.2J	-	AT3G49700	1-aminocyclopropane-1-carboxylate synthase 9;ACS9;PTN000202979;orthologs	1-AMINOCYCLOPROPANE-1-CARBOXYLATE SYNTHASE 9
C07	BolC07g044380.2J	+	AT3G50870	GATA transcription factor 18;GATA18;PTN001296487;orthologs	GATA TRANSCRIPTION FACTOR 18
C07	BolC07g044880.2J	-	AT3G51780	BAG family molecular chaperone regulator 4;BAG4;PTN001389706;orthologs	BAG FAMILY MOLECULAR CHAPERONE REGULATOR 4
C07	BolC07g045130.2J	+	AT3G52250	Duplicated homeodomain-like superfamily protein;At3g52250;PTN000360600;orthologs	DUPLICATED HOMEODOMAIN-LIKE SUPERFAMILY PROTEIN
C07	BolC07g048270.2J	-	AT4G19130	Replication protein A 70 kDa DNA-binding subunit E;RPA1E;PTN000588701;orthologs	REPLICATION PROTEIN A OB DOMAIN-CONTAINING PROTEIN
C07	BolC07g048330.2J	+	AT4G19230	Abscisic acid 8'-hydroxylase 1;CYP707A1;PTN001209434;orthologs	ABSCISIC ACID 8'-HYDROXYLASE 1
C07	BolC07g049560.2J	-	AT4G22140	Chromatin remodeling protein EBS;EBS;PTN000281864;orthologs	CHROMATIN REMODELING PROTEIN EBS
C07	BolC07g049700.2J	+	AT3G01090	SNF1-related protein kinase catalytic subunit alpha KIN10;KIN10;PTN000679659;orthologs	AMP-ACTIVATED PROTEIN KINASE ALPHA SUBUNIT, ISOFORM A
C07	BolC07g050920.2J	+	AT4G23750	Ethylene-responsive transcription factor CRF2;CRF2;PTN001260463;orthologs	ETHYLENE-RESPONSIVE TRANSCRIPTION FACTOR CRF2
C07	BolC07g051170.2J	+	AT4G24120	Metal-nicotianamine transporter YSL1;YSL1;PTN000781867;orthologs	METAL-NICOTIANAMINE TRANSPORTER YSL1
C07	BolC07g051320.2J	-	AT4G19130	Replication protein A 70 kDa DNA-binding subunit E;RPA1E;PTN000588701;orthologs	REPLICATION PROTEIN A OB DOMAIN-CONTAINING PROTEIN
C07	BolC07g051750.2J	-	AT4G25010	Bidirectional sugar transporter SWEET14;SWEET14;PTN000082441;orthologs	BIDIRECTIONAL SUGAR TRANSPORTER SWEET14
C07	BolC07g052180.2J	-	AT4G25420	Gibberellin 20 oxidase 1;GA20OX1;PTN001612442;orthologs	GIBBERELLIN 20 OXIDASE 1
C07	BolC07g052700.2J	+	AT4G26330	Subtilisin-like protease SBT3.18;SBT3.18;PTN000083217;orthologs	SUBTILISIN-LIKE PROTEASE SBT3.18
C07	BolC07g052790.2J	-	AT4G26466	GPI-anchored protein LORELEI;LRE;PTN001267831;orthologs	GPI-ANCHORED PROTEIN LORELEI
C07	BolC07g052940.2J	+	AT4G26720	Serine_threonine-protein phosphatase PP-X isozyme 1;PPX1;PTN000185525;orthologs	SERINE_THREONINE-PROTEIN PHOSPHATASE PP-X ISOZYME 1
C07	BolC07g053570.2J	-	AT4G27950	Ethylene-responsive transcription factor CRF4;CRF4;PTN001260552;orthologs	ETHYLENE-RESPONSIVE TRANSCRIPTION FACTOR CRF3-RELATED
C07	BolC07g054250.2J	-	AT4G29010	Peroxisomal fatty acid beta-oxidation multifunctional protein AIM1;AIM1;PTN000592883;orthologs	PEROXISOMAL FATTY ACID BETA-OXIDATION MULTIFUNCTIONAL PROTEIN AIM1
C07	BolC07g055120.2J	-	AT4G30200	VIN3-like protein 2;VIL2;PTN000497513;orthologs	VIN3-LIKE PROTEIN 2
C07	BolC07g055370.2J	-	AT4G30520	Probable LRR receptor-like serine_threonine-protein kinase At4g30520;At4g30520;PTN000701618;orthologs	PROTEIN KINASE DOMAIN-CONTAINING PROTEIN
C07	BolC07g055410.2J	-	AT4G30580	1-acyl-sn-glycerol-3-phosphate acyltransferase LPAT1, chloroplastic;LPAT1;PTN000046754;orthologs	1-ACYL-SN-GLYCEROL-3-PHOSPHATE ACYLTRANSFERASE LPAT1, CHLOROPLASTIC
C07	BolC07g055930.2J	+	AT4G31400	Protein CHROMOSOME TRANSMISSION FIDELITY 7;CTF7;PTN000118108;orthologs	N-ACETYLTRANSFERASE ECO
C07	BolC07g056230.2J	-	AT4G31880	Sister chromatid cohesion protein PDS5 homolog C;PDS5C;PTN000292268;orthologs	SISTER CHROMATID COHESION PROTEIN PDS5 HOMOLOG C
C07	BolC07g056520.2J	+	AT2G32700	Transcriptional corepressor LEUNIG_HOMOLOG;LUH;PTN002337036;orthologs	TRANSCRIPTIONAL COREPRESSOR LEUNIG_HOMOLOG
C07	BolC07g057380.2J	-	AT4G33980	Cold-regulated protein 28;COR28;PTN002134188;orthologs	COLD-REGULATED PROTEIN 28
C07	BolC07g058310.2J	+	AT4G35520	DNA mismatch repair protein MLH3;MLH3;PTN000008283;orthologs	DNA MISMATCH REPAIR PROTEIN MLH3
C07	BolC07g058340.2J	+	AT4G35560	Transducin_WD40 repeat-like superfamily protein;DAW1;PTN000028423;orthologs	TRANSDUCIN_WD40 REPEAT-LIKE SUPERFAMILY PROTEIN
C07	BolC07g059370.2J	-	AT4G37450	Lysine-rich arabinogalactan protein 18;AGP18;PTN002202243;orthologs	LYSINE-RICH ARABINOGALACTAN PROTEIN 18
C07	BolC07g059630.2J	+	AT4G37750	AP2-like ethylene-responsive transcription factor ANT;ANT;PTN000795365;orthologs	AP2-LIKE ETHYLENE-RESPONSIVE TRANSCRIPTION FACTOR ANT
C07	BolC07g060150.2J	-	AT4G39400	Protein BRASSINOSTEROID INSENSITIVE 1;BRI1;PTN001563781;orthologs	PROTEIN BRASSINOSTEROID INSENSITIVE 1
C07	BolC07g060520.2J	+	AT4G38630	26S proteasome non-ATPase regulatory subunit 4 homolog;RPN10;PTN000027431;orthologs	26S PROTEASOME NON-ATPASE REGULATORY SUBUNIT 4
C08	BolC08g000090.2J	+	AT1G02520	ABC transporter B family member 11;ABCB11;PTN000657953;orthologs	ABC TRANSPORTER B FAMILY MEMBER 11-RELATED
C08	BolC08g000380.2J	+	AT1G03160	Probable transmembrane GTPase FZO-like, chloroplastic;FZL;PTN000182974;orthologs	SARCALUMENIN
C08	BolC08g003960.2J	+	AT1G49490	Pollen-specific leucine-rich repeat extensin-like protein 2;PEX2;PTN000789109;orthologs	POLLEN-SPECIFIC LEUCINE-RICH REPEAT EXTENSIN-LIKE PROTEIN 2
C08	BolC08g005500.2J	-	AT4G09545	Cysteine rich peptide;CRP4;PTN000772144;orthologs	CYSTEINE RICH PEPTIDE-RELATED
C08	BolC08g006370.2J	+	AT4G23100	Glutamate--cysteine ligase, chloroplastic;GSH1;PTN002155392;orthologs	GLUTAMATE--CYSTEINE LIGASE, CHLOROPLASTIC
C08	BolC08g007840.2J	-	AT4G13940	Adenosylhomocysteinase 1;SAHH1;PTN000602906;orthologs	ADENOSYLHOMOCYSTEINASE 1
C08	BolC08g008060.2J	+	AT4G13780	Methionine--tRNA ligase, cytoplasmic;At4g13780;PTN000236052;orthologs	METHIONINE--TRNA LIGASE, CYTOPLASMIC
C08	BolC08g008080.2J	-	AT4G13750	Protein NO VEIN;NOV;PTN001285544;orthologs	PROTEIN NO VEIN
C08	BolC08g008530.2J	-	AT4G13345	Serinc-domain containing serine and sphingolipid biosynthesis protein;MEE55;PTN002571791;orthologs	SERINC-DOMAIN CONTAINING SERINE AND SPHINGOLIPID BIOSYNTHESIS PROTEIN
C08	BolC08g009210.2J	+	AT4G12860	Calmodulin-like protein 2;CML2;PTN000095685;orthologs	CALMODULIN-LIKE PROTEIN 2
C08	BolC08g010370.2J	-	AT1G34355	FHA domain-containing protein PS1;PS1;PTN000502369;orthologs	FHA DOMAIN-CONTAINING PROTEIN PS1
C08	BolC08g011990.2J	+	AT5G35700	Fimbrin-5;FIM5;PTN000462585;orthologs	FIMBRIN-5
C08	BolC08g012730.2J	-	AT4G14080	Probable glucan endo-1,3-beta-glucosidase A6;A6;PTN000796397;orthologs	GLUCAN ENDO-1,3-BETA-GLUCOSIDASE A6-RELATED
C08	BolC08g013460.2J	+	AT1G30970	Protein SUPPRESSOR OF FRI 4;SUF4;PTN000575926;orthologs	BUB3-INTERACTING AND GLEBS MOTIF-CONTAINING PROTEIN ZNF207
C08	BolC08g013490.2J	-	AT1G30950	Protein UNUSUAL FLORAL ORGANS;UFO;PTN001077044;orthologs	PROTEIN UNUSUAL FLORAL ORGANS
C08	BolC08g013590.2J	-	AT1G18450	Actin-related protein 4;ARP4;PTN000234047;orthologs	BRAHMA ASSOCIATED PROTEIN 55KD
C08	BolC08g013620.2J	+	AT1G30810	Lysine-specific demethylase JMJ18;JMJ18;PTN000075196;orthologs	LYSINE-SPECIFIC DEMETHYLASE JMJ15-RELATED
C08	BolC08g013670.2J	+	AT4G01220	UDP-D-xylose:L-fucose alpha-1,3-D-xylosyltransferase MGP4;MGP4;PTN000107602;orthologs	UDP-D-XYLOSE:L-FUCOSE ALPHA-1,3-D-XYLOSYLTRANSFERASE-RELATED
C08	BolC08g014200.2J	-	AT4G14880	Cysteine synthase 1;OASA1;PTN000034523;orthologs	CYSTEINE SYNTHASE 1-RELATED
C08	BolC08g016370.2J	+	AT4G17380	DNA mismatch repair protein MSH4;MSH4;PTN000145758;orthologs	MUTS PROTEIN HOMOLOG 4
C08	BolC08g017600.2J	-	AT4G25010	Bidirectional sugar transporter SWEET14;SWEET14;PTN000082441;orthologs	BIDIRECTIONAL SUGAR TRANSPORTER SWEET14
C08	BolC08g017760.2J	-	AT4G25350	Phosphate transporter PHO1 homolog 4;PHO1-H4;PTN000081970;orthologs	PHOSPHATE TRANSPORTER PHO1 HOMOLOG 4
C08	BolC08g018380.2J	-	AT4G26740	Peroxygenase 1;PXG1;PTN000771266;orthologs	PEROXYGENASE 1
C08	BolC08g018840.2J	-	AT1G65010	Putative WEB family protein At1g65010, chloroplastic;At1g65010;PTN000570347;orthologs	WEB FAMILY PROTEIN
C08	BolC08g019440.2J	-	AT4G29010	Peroxisomal fatty acid beta-oxidation multifunctional protein AIM1;AIM1;PTN000592883;orthologs	PEROXISOMAL FATTY ACID BETA-OXIDATION MULTIFUNCTIONAL PROTEIN AIM1
C08	BolC08g019900.2J	+	AT1G08590	Leucine-rich repeat receptor-like protein kinase PXL1;PXL1;PTN001563305;orthologs	LEUCINE-RICH REPEAT RECEPTOR-LIKE PROTEIN KINASE PXL1
C08	BolC08g020100.2J	+	AT1G54560	Myosin-11;XI-E;PTN000321437;orthologs	MYOSIN-11
C08	BolC08g020330.2J	+	AT1G08730	Myosin-9;XI-C;PTN000321434;orthologs	MYOSIN-9
C08	BolC08g021270.2J	-	AT1G09620	Leucine--tRNA ligase, cytoplasmic;At1g09620;PTN000236289;orthologs	LEUCINE--TRNA LIGASE, CYTOPLASMIC
C08	BolC08g021970.2J	-	AT1G10390	Nuclear pore complex protein NUP98A;NUP98A;PTN000574500;orthologs	F2K11.10-RELATED
C08	BolC08g021990.2J	-	AT1G10470	Two-component response regulator ARR4;ARR4;PTN001567955;orthologs	TWO-COMPONENT RESPONSE REGULATOR ARR3-RELATED
C08	BolC08g023800.2J	+	AT1G12110	Protein NRT1_ PTR FAMILY 6.3;NPF6.3;PTN000183467;orthologs	PROTEIN NRT1_ PTR FAMILY 6.3
C08	BolC08g025790.2J	+	AT1G15940	Sister chromatid cohesion protein PDS5 homolog E;PDS5E;PTN000292267;orthologs	SISTER CHROMATID COHESION PROTEIN PDS5 HOMOLOG E
C08	BolC08g026270.2J	+	AT1G17260	ATPase 10, plasma membrane-type;AHA10;PTN000644119;orthologs	ATPASE 10, PLASMA MEMBRANE-TYPE
C08	BolC08g027560.2J	+	AT1G19180	Protein TIFY 10A;TIFY10A;PTN002100996;orthologs	PROTEIN TIFY 10A
C08	BolC08g028290.2J	+	AT1G19850	Auxin response factor 5;ARF5;PTN000774866;orthologs	AUXIN RESPONSE FACTOR 5
C08	BolC08g028930.2J	+	AT1G20900	AT-hook motif nuclear-localized protein 27;AHL27;PTN000778220;orthologs	AT-HOOK MOTIF NUCLEAR-LOCALIZED PROTEIN 27
C08	BolC08g029010.2J	-	AT1G21070	UDP-rhamnose_UDP-galactose transporter 2;URGT2;PTN000123497;orthologs	UDP-RHAMNOSE_UDP-GALACTOSE TRANSPORTER 2
C08	BolC08g029550.2J	-	AT1G21650	Protein translocase subunit SECA2, chloroplastic;SECA2;PTN002826349;orthologs	PROTEIN TRANSLOCASE SUBUNIT SECA2, CHLOROPLASTIC
C08	BolC08g031870.2J	-	AT2G05642	Nucleic acid-binding, OB-fold-like protein;At2g05642;PTN000031790;orthologs	NUCLEIC ACID-BINDING, OB-FOLD-LIKE PROTEIN
C08	BolC08g032530.2J	+	AT3G48430	Lysine-specific demethylase REF6;REF6;PTN000075201;orthologs	LYSINE-SPECIFIC DEMETHYLASE REF6
C08	BolC08g032650.2J	-	AT3G48520	Cytochrome P450 94B3;CYP94B3;PTN001210260;orthologs	CYTOCHROME P450 94B3
C08	BolC08g032830.2J	-	AT3G48740	Bidirectional sugar transporter SWEET11;SWEET11;PTN000082446;orthologs	BIDIRECTIONAL SUGAR TRANSPORTER SWEET11
C08	BolC08g034990.2J	+	AT3G09840	Cell division control protein 48 homolog A;CDC48A;PTN000554583;orthologs	CELL DIVISION CONTROL PROTEIN 48 HOMOLOG A
C08	BolC08g036070.2J	-	AT3G51840	Acyl-coenzyme A oxidase 4, peroxisomal;ACX4;PTN000098235;orthologs	ACYL-COA DEHYDROGENASE
C08	BolC08g038530.2J	+	AT3G54670	Structural maintenance of chromosomes protein 1;SMC1;PTN000434522;orthologs	STRUCTURAL MAINTENANCE OF CHROMOSOMES PROTEIN
C08	BolC08g040600.2J	-	AT2G27030	Calmodulin-2;CAM2;PTN002746379;orthologs	CALMODULIN-2-RELATED
C08	BolC08g040650.2J	-	AT1G18710	MYB transcription factor;F6a14.18;PTN000068039;orthologs	MYB TRANSCRIPTION FACTOR
C08	BolC08g040860.2J	+	AT3G56960	Phosphatidylinositol 4-phosphate 5-kinase 4;PIP5K4;PTN000557298;orthologs	PHOSPHATIDYLINOSITOL 4-PHOSPHATE 5-KINASE 4
C08	BolC08g040980.2J	-	AT3G57060	Condensin-1 complex subunit CAP-D2;CAP-D2;PTN000368669;orthologs	CONDENSIN COMPLEX SUBUNIT 1
C08	BolC08g041470.2J	-	AT3G57510	Polygalacturonase ADPG1;ADPG1;PTN001583827;orthologs	POLYGALACTURONASE ADPG1
C08	BolC08g042810.2J	-	AT3G59420	Serine_threonine-protein kinase-like protein ACR4;ACR4;PTN000702983;orthologs	SERINE_THREONINE-PROTEIN KINASE-LIKE PROTEIN ACR4
C08	BolC08g044140.2J	+	AT3G60830	Actin-related protein 7;ARP7;PTN000233565;orthologs	ACTIN-RELATED PROTEIN 7
C08	BolC08g045730.2J	+	AT3G62820	Plant invertase_pectin methylesterase inhibitor superfamily protein;F26K9_250;PTN002414202;orthologs	PLANT INVERTASE_PECTIN METHYLESTERASE INHIBITOR SUPERFAMILY PROTEIN
C08	BolC08g046220.2J	-	AT2G26490	Protein JINGUBANG;JGB;PTN000520907;orthologs	PROTEIN JINGUBANG
C08	BolC08g046520.2J	-	AT2G25600	Potassium channel AKT6;AKT6;PTN001304421;orthologs	POTASSIUM CHANNEL AKT6
C08	BolC08g047350.2J	+	AT2G24260	Transcription factor LRL1;LRL1;PTN000000894;orthologs	TRANSCRIPTION FACTOR LRL1
C08	BolC08g048090.2J	+	AT5G49160	DNA (cytosine-5)-methyltransferase 1;DMT1;PTN000066843;orthologs	DNA
C08	BolC08g048400.2J	-	AT2G22540	MADS-box protein SVP;SVP;PTN000235626;orthologs	AGAMOUS-LIKE MADS-BOX PROTEIN AGL63-RELATED
C08	BolC08g048760.2J	+	AT2G22140	Crossover junction endonuclease EME1B;EME1B;PTN001003122;orthologs	CROSSOVER JUNCTION ENDONUCLEASE MMS4
C08	BolC08g048770.2J	-	AT2G22125	Protein CELLULOSE SYNTHASE INTERACTIVE 1;CSI1;PTN000593652;orthologs	PROTEIN CELLULOSE SYNTHASE INTERACTIVE 1
C08	BolC08g049160.2J	-	AT2G21470	SUMO-activating enzyme subunit 2;SAE2;PTN000102295;orthologs	SUMO-ACTIVATING ENZYME SUBUNIT 2
C08	BolC08g050620.2J	+	AT5G22130	GPI mannosyltransferase 1;PIGM;PTN000306599;orthologs	GPI MANNOSYLTRANSFERASE 1
C08	BolC08g051090.2J	-	AT1G18080	Small ribosomal subunit protein RACK1z;RACK1A;PTN000458720;orthologs	SMALL RIBOSOMAL SUBUNIT PROTEIN RACK1Z
C08	BolC08g051140.2J	+	AT1G17980	Nuclear poly(A) polymerase 1;PAPS1;PTN000074323;orthologs	POLYNUCLEOTIDE ADENYLYLTRANSFERASE
C08	BolC08g051350.2J	-	AT1G17580	Myosin-5;XI-1;PTN000321433;orthologs	MYOSIN-5
C08	BolC08g053090.2J	+	AT1G14610	Valine--tRNA ligase, mitochondrial 1;TWN2;PTN000236185;orthologs	VALINE--TRNA LIGASE
C08	BolC08g053810.2J	+	AT1G13710	Cytochrome P450 78A5;CYP78A5;PTN001210443;orthologs	CYTOCHROME P450 78A5
C08	BolC08g053960.2J	+	AT3G04120	Glyceraldehyde-3-phosphate dehydrogenase GAPC1, cytosolic;GAPC1;PTN000089727;orthologs	GLYCERALDEHYDE-3-PHOSPHATE DEHYDROGENASE GAPC1, CYTOSOLIC-RELATED
C08	BolC08g054200.2J	+	AT1G13120	mRNA export factor GLE1;GLE1;PTN000311228;orthologs	MRNA EXPORT FACTOR GLE1
C08	BolC08g054310.2J	-	AT1G12980	Ethylene-responsive transcription factor ESR1;ESR1;PTN001271002;orthologs	ETHYLENE-RESPONSIVE TRANSCRIPTION FACTOR ESR1
C08	BolC08g055410.2J	-	AT3G51550	Receptor-like protein kinase FERONIA;FER;PTN000702980;orthologs	RECEPTOR-LIKE PROTEIN KINASE FERONIA
C08	BolC08g055530.2J	-	AT1G11130	Protein STRUBBELIG;SUB;PTN001563952;orthologs	PROTEIN STRUBBELIG
C08	BolC08g056160.2J	-	AT1G10270	Pentatricopeptide repeat-containing protein At1g10270;GRP23;PTN000612494;orthologs	PENTATRICOPEPTIDE
C08	BolC08g057390.2J	+	AT1G07870	Probable serine_threonine-protein kinase PBL5;PBL5;PTN000702728;orthologs	SERINE_THREONINE-PROTEIN KINASE PBL5-RELATED
C08	BolC08g057620.2J	+	AT1G07430	Protein phosphatase 2C 3;AIP1;PTN000352928;orthologs	PROTEIN PHOSPHATASE 2C 3
C08	BolC08g058270.2J	-	AT1G06220	110 kDa U5 small nuclear ribonucleoprotein component CLO;CLO;PTN000562911;orthologs	116 KDA U5 SMALL NUCLEAR RIBONUCLEOPROTEIN COMPONENT
C08	BolC08g058510.2J	-	AT1G05830	Histone-lysine N-methyltransferase ATX2;ATX2;PTN001012880;orthologs	HISTONE-LYSINE N-METHYLTRANSFERASE ATX2
C08	BolC08g059090.2J	+	AT1G04880	High mobility group B protein 15;HMGB15;PTN000345586;orthologs	HIGH MOBILITY GROUP B PROTEIN 15
C08	BolC08g059280.2J	-	AT1G04450	CRIB domain-containing protein RIC3;RIC3;PTN001505008;orthologs	CRIB DOMAIN-CONTAINING PROTEIN RIC3
C08	BolC08g059510.2J	-	AT1G04030	Eisosome protein;At1g04030;PTN002118125;orthologs	EISOSOME PROTEIN
C08	BolC08g059590.2J	-	AT1G03890	12S seed storage protein CRD;CRD;PTN001260447;orthologs	12S SEED STORAGE PROTEIN CRD
C08	BolC08g060340.2J	-	AT1G01070	WAT1-related protein At1g01070;At1g01070;PTN000774089;orthologs	WAT1-RELATED PROTEIN
C09	BolC09g000090.2J	+	AT4G00050	Transcription factor UNE10;UNE10;PTN001395448;orthologs	TRANSCRIPTION FACTOR MEE8-RELATED
C09	BolC09g000260.2J	+	AT4G00310	AT4G00310 protein;A_IG005I10.17;PTN002162368;orthologs	EXPRESSED PROTEIN
C09	BolC09g000790.2J	-	AT4G01060	MYB-like transcription factor ETC3;ETC3;PTN004178942;orthologs	MYB-LIKE TRANSCRIPTION FACTOR ETC3
C09	BolC09g001140.2J	-	AT4G01560	AT4g01560_F11O4_6;MEE49;PTN000506836;orthologs	RIBOSOME PRODUCTION FACTOR 1
C09	BolC09g002070.2J	+	AT4G02650	Putative clathrin assembly protein At4g02650;At4g02650;PTN000536821;orthologs	ENTH DOMAIN-CONTAINING PROTEIN
C09	BolC09g003580.2J	+	AT3G28180	Xyloglucan glycosyltransferase 4;CSLC4;PTN001593348;orthologs	XYLOGLUCAN GLYCOSYLTRANSFERASE 4
C09	BolC09g004620.2J	+	AT5G48720	Protein XRI1;XRI1;PTN002121591;orthologs	PROTEIN XRI1
C09	BolC09g004830.2J	-	AT5G49360	Beta-D-xylosidase 1;BXL1;PTN000770797;orthologs	BETA-D-XYLOSIDASE 1
C09	BolC09g004840.2J	+	AT5G49450	Basic leucine zipper 1;BZIP1;PTN001882636;orthologs	BASIC LEUCINE ZIPPER 1
C09	BolC09g005250.2J	+	AT5G27220	A_TM021B04.7 protein;A_TM021B04.7;PTN002422092;orthologs	A_TM021B04.7 PROTEIN
C09	BolC09g005410.2J	+	AT5G27540	Mitochondrial Rho GTPase 1;MIRO1;PTN000633605;orthologs	MITOCHONDRIAL RHO GTPASE
C09	BolC09g006250.2J	+	AT5G25620	Indole-3-pyruvate monooxygenase YUCCA6;YUC6;PTN000545968;orthologs	INDOLE-3-PYRUVATE MONOOXYGENASE YUCCA6
C09	BolC09g007880.2J	+	AT5G62165	MADS-box protein AGL42;AGL42;PTN000235730;orthologs	MADS-BOX PROTEIN AGL42
C09	BolC09g008790.2J	-	AT5G63540	RecQ-mediated genome instability protein 1;RMI1;PTN002308333;orthologs	RECQ-MEDIATED GENOME INSTABILITY PROTEIN 1
C09	BolC09g009170.2J	+	AT5G64520	DNA repair protein XRCC2 homolog;XRCC2;PTN005314292;orthologs	DNA REPAIR PROTEIN XRCC2
C09	BolC09g010100.2J	+	AT1G52950	Nucleic acid-binding, OB-fold-like protein;At1g52950;PTN000588716;orthologs	NUCLEIC ACID-BINDING, OB-FOLD-LIKE PROTEIN
C09	BolC09g010180.2J	+	AT5G67360	Subtilisin-like protease SBT1.7;SBT1.7;PTN000083236;orthologs	SUBTILISIN-LIKE PROTEASE SBT1.7
C09	BolC09g011540.2J	+	AT2G13680	Callose synthase 5;CALS5;PTN000978316;orthologs	CALLOSE SYNTHASE 5
C09	BolC09g011940.2J	-	AT2G15790	Peptidyl-prolyl cis-trans isomerase CYP40;CYP40;PTN000116556;orthologs	PEPTIDYL-PROLYL CIS-TRANS ISOMERASE D-RELATED
C09	BolC09g012420.2J	+	AT2G17250	Protein NUCLEOLAR COMPLEX ASSOCIATED 4;NOC4;PTN000278976;orthologs	NUCLEOLAR COMPLEX PROTEIN 4 HOMOLOG
C09	BolC09g012790.2J	-	AT2G17950	Protein WUSCHEL;WUS;PTN001216589;orthologs	PROTEIN WUSCHEL
C09	BolC09g013090.2J	-	AT2G18380	GATA transcription factor 20;GATA20;PTN001296489;orthologs	GATA TRANSCRIPTION FACTOR 20
C09	BolC09g013610.2J	+	AT1G52950	Nucleic acid-binding, OB-fold-like protein;At1g52950;PTN000588716;orthologs	NUCLEIC ACID-BINDING, OB-FOLD-LIKE PROTEIN
C09	BolC09g013720.2J	-	AT2G19400	AGC (cAMP-dependent, cGMP-dependent and protein kinase C) kinase family protein;At2g19400;PTN000683498;orthologs	AGC
C09	BolC09g013830.2J	+	AT2G19520	WD-40 repeat-containing protein MSI4;MSI4;PTN000522943;orthologs	WD-40 REPEAT-CONTAINING PROTEIN MSI4
C09	BolC09g013920.2J	+	AT2G19690	Phospholipase A2-beta;PLA2-BETA;PTN004296412;orthologs	PHOSPHOLIPASE A2-BETA
C09	BolC09g014230.2J	-	AT2G20300	Receptor-like serine_threonine-protein kinase ALE2;ALE2;PTN000702754;orthologs	RECEPTOR-LIKE SERINE_THREONINE-PROTEIN KINASE ALE2
C09	BolC09g014890.2J	+	AT1G62990	Homeobox protein knotted-1-like 7;KNAT7;PTN001373324;orthologs	HOMEOBOX PROTEIN KNOTTED-1-LIKE 7
C09	BolC09g016390.2J	-	AT1G64625	Transcription factor bHLH157;BHLH157;PTN002303271;orthologs	TRANSCRIPTION FACTOR BHLH157
C09	BolC09g017450.2J	+	AT1G63700	Mitogen-activated protein kinase kinase kinase YODA;YDA;PTN000686282;orthologs	MITOGEN-ACTIVATED PROTEIN KINASE KINASE KINASE YODA
C09	BolC09g017840.2J	-	AT1G62990	Homeobox protein knotted-1-like 7;KNAT7;PTN001373324;orthologs	HOMEOBOX PROTEIN KNOTTED-1-LIKE 7
C09	BolC09g018520.2J	+	AT1G62360	Homeobox protein SHOOT MERISTEMLESS;STM;PTN000220142;orthologs	HOMEOBOX PROTEIN SHOOT MERISTEMLESS
C09	BolC09g019430.2J	-	AT1G61110	NAC transcription factor 25;NAC025;PTN000786209;orthologs	NAC TRANSCRIPTION FACTOR 25
C09	BolC09g019720.2J	-	AT1G60870	Maternal effect embryo arrest 9;F23C21.1;PTN002207523;orthologs	MATERNAL EFFECT EMBRYO ARREST 9
C09	BolC09g020790.2J	+	AT1G59640	Transcription factor BPE;BPE;PTN000286126;orthologs	TRANSCRIPTION FACTOR BPE
C09	BolC09g022080.2J	+	AT1G12910	WD repeat-containing protein LWD1;LWD1;PTN000460363;orthologs	DDB1- AND CUL4-ASSOCIATED FACTOR 7
C09	BolC09g022270.2J	-	AT1G55040	Uncharacterized protein F14C21.55;At1g55040;PTN000560932;orthologs	OS07G0404300 PROTEIN
C09	BolC09g022490.2J	+	AT1G54560	Myosin-11;XI-E;PTN000321437;orthologs	MYOSIN-11
C09	BolC09g022770.2J	-	AT5G42400	Histone-lysine N-methyltransferase ATXR7;ATXR7;PTN000526465;orthologs	HISTONE-LYSINE N-METHYLTRANSFERASE SETD1
C09	BolC09g023030.2J	+	AT5G42740	Glucose-6-phosphate isomerase, cytosolic;PGIC;PTN001352112;orthologs	GLUCOSE-6-PHOSPHATE ISOMERASE
C09	BolC09g023910.2J	-	AT5G43900	Myosin-6;XI-2;PTN000321428;orthologs	MYOSIN-6
C09	BolC09g025270.2J	+	AT5G45550	MOB kinase activator-like 1A;MOB1A;PTN000503195;orthologs	MOB KINASE ACTIVATOR-LIKE 1A-RELATED
C09	BolC09g025410.2J	+	AT5G45710	Heat stress transcription factor A-4c;HSFA4C;PTN000001213;orthologs	HEAT STRESS TRANSCRIPTION FACTOR A-4C
C09	BolC09g027290.2J	-	AT2G01500	WUSCHEL-related homeobox 6;WOX6;PTN001215967;orthologs	WUSCHEL-RELATED HOMEOBOX 6
C09	BolC09g028500.2J	+	AT2G03710	Agamous-like MADS-box protein AGL3;AGL3;PTN001378557;orthologs	AGAMOUS-LIKE MADS-BOX PROTEIN AGL3
C09	BolC09g029710.2J	+	AT5G43810	Protein argonaute 10;AGO10;PTN000527522;orthologs	PROTEIN ARGONAUTE 10
C09	BolC09g029950.2J	-	AT4G04885	Polyadenylation and cleavage factor homolog 4;PCFS4;PTN000408591;orthologs	POLYADENYLATION AND CLEAVAGE FACTOR HOMOLOG 4
C09	BolC09g030590.2J	-	AT4G01560	AT4g01560_F11O4_6;MEE49;PTN000506836;orthologs	RIBOSOME PRODUCTION FACTOR 1
C09	BolC09g030690.2J	-	AT4G04040	Pyrophosphate--fructose 6-phosphate 1-phosphotransferase subunit beta 2;PFP-BETA2;PTN000344409;orthologs	PYROPHOSPHATE--FRUCTOSE 6-PHOSPHATE 1-PHOSPHOTRANSFERASE SUBUNIT BETA 2
C09	BolC09g030830.2J	+	AT4G12620	Origin of replication complex subunit 1B;ORC1B;PTN000080128;orthologs	ORIGIN RECOGNITION COMPLEX SUBUNIT 1
C09	BolC09g032210.2J	-	AT4G11280	1-aminocyclopropane-1-carboxylate synthase 6;ACS6;PTN001368353;orthologs	1-AMINOCYCLOPROPANE-1-CARBOXYLATE SYNTHASE 6
C09	BolC09g032390.2J	-	AT4G11150	V-type proton ATPase subunit E1;VHA-E1;PTN000172123;orthologs	V-TYPE PROTON ATPASE SUBUNIT E1
C09	BolC09g032870.2J	+	AT4G10760	N6-adenosine-methyltransferase MT-A70-like;MTA;PTN000302876;orthologs	N6-ADENOSINE-METHYLTRANSFERASE MT-A70-LIKE
C09	BolC09g033420.2J	+	AT4G09960	Agamous-like MADS-box protein AGL11;AGL11;PTN002632071;orthologs	AGAMOUS-LIKE MADS-BOX PROTEIN AGL11
C09	BolC09g033640.2J	+	AT1G52950	Nucleic acid-binding, OB-fold-like protein;At1g52950;PTN000588716;orthologs	NUCLEIC ACID-BINDING, OB-FOLD-LIKE PROTEIN
C09	BolC09g033660.2J	-	AT4G09820	Transcription factor TT8;TT8;PTN000286089;orthologs	TRANSCRIPTION FACTOR TT8
C09	BolC09g033880.2J	-	AT2G05642	Nucleic acid-binding, OB-fold-like protein;At2g05642;PTN000031790;orthologs	NUCLEIC ACID-BINDING, OB-FOLD-LIKE PROTEIN
C09	BolC09g035020.2J	+	AT4G07960	Probable xyloglucan glycosyltransferase 12;CSLC12;PTN000784793;orthologs	XYLOGLUCAN GLYCOSYLTRANSFERASE 12-RELATED
C09	BolC09g035410.2J	-	AT5G49660	Receptor protein-tyrosine kinase CEPR1;CEPR1;PTN004715393;orthologs	RECEPTOR PROTEIN-TYROSINE KINASE CEPR1
C09	BolC09g036890.2J	+	AT5G50800	Bidirectional sugar transporter SWEET13;SWEET13;PTN000082442;orthologs	BIDIRECTIONAL SUGAR TRANSPORTER SWEET13
C09	BolC09g037260.2J	+	AT4G00650	Inactive protein FRIGIDA;FRI;PTN002422083;orthologs	INACTIVE PROTEIN FRIGIDA
C09	BolC09g037480.2J	-	AT5G51230	Polycomb group protein EMBRYONIC FLOWER 2;EMF2;PTN001861051;orthologs	POLYCOMB GROUP PROTEIN EMBRYONIC FLOWER 2-RELATED
C09	BolC09g038380.2J	-	AT5G51860	MADS-box protein AGL72;AGL72;PTN000235713;orthologs	MADS-BOX PROTEIN AGL72
C09	BolC09g039740.2J	-	AT5G53040	Protein RKD4;RKD4;PTN001616071;orthologs	PROTEIN RKD4
C09	BolC09g039950.2J	+	AT5G53200	Transcription factor TRY;TRY;PTN001638240;orthologs	TRANSCRIPTION FACTOR TRY
C09	BolC09g040080.2J	-	AT5G53290	Ethylene-responsive transcription factor CRF3;CRF3;PTN001260549;orthologs	ETHYLENE-RESPONSIVE TRANSCRIPTION FACTOR CRF3-RELATED
C09	BolC09g040250.2J	-	AT3G13670	Casein kinase-like protein;At3g13670;PTN000226051;orthologs	CASEIN KINASE-LIKE PROTEIN
C09	BolC09g040480.2J	+	AT5G53550	Metal-nicotianamine transporter YSL3;YSL3;PTN000781865;orthologs	METAL-NICOTIANAMINE TRANSPORTER YSL3
C09	BolC09g041540.2J	+	AT5G54260	Double-strand break repair protein MRE11;MRE11;PTN000015712;orthologs	DOUBLE-STRAND BREAK REPAIR PROTEIN MRE11
C09	BolC09g041920.2J	-	AT5G54650	Formin-like protein 5;FH5;PTN000575825;orthologs	FORMIN-LIKE PROTEIN 5
C09	BolC09g043000.2J	-	AT2G05642	Nucleic acid-binding, OB-fold-like protein;At2g05642;PTN000031790;orthologs	NUCLEIC ACID-BINDING, OB-FOLD-LIKE PROTEIN
C09	BolC09g043690.2J	-	AT5G55810	Nicotinamide_nicotinic acid mononucleotide adenylyltransferase;NMNAT;PTN002635381;orthologs	NICOTINAMIDE-NUCLEOTIDE ADENYLYLTRANSFERASE
C09	BolC09g043990.2J	-	AT5G56080	Nicotianamine synthase 2;NAS2;PTN000791305;orthologs	NICOTIANAMINE SYNTHASE 2
C09	BolC09g044780.2J	-	AT1G52030	Myrosinase-binding protein 2;F-ATMBP;PTN000582452;orthologs	MYROSINASE-BINDING PROTEIN 2
C09	BolC09g045730.2J	+	AT5G56680	Asparagine--tRNA ligase, cytoplasmic 1;SYNC1;PTN000502499;orthologs	ASPARAGINE--TRNA LIGASE, CYTOPLASMIC 1-RELATED
C09	BolC09g046330.2J	-	AT5G57790	Uncharacterized protein;MTI20.2;PTN002198078;orthologs	OS08G0444440 PROTEIN
C09	BolC09g046400.2J	+	AT5G57880	Protein MULTIPOLAR SPINDLE 1;MPS1;PTN002183608;orthologs	PROTEIN MULTIPOLAR SPINDLE 1
C09	BolC09g047240.2J	+	AT1G52950	Nucleic acid-binding, OB-fold-like protein;At1g52950;PTN000588716;orthologs	NUCLEIC ACID-BINDING, OB-FOLD-LIKE PROTEIN
C09	BolC09g048290.2J	+	AT5G59030	Copper transporter 1;COPT1;PTN001393671;orthologs	COPPER TRANSPORTER 1
C09	BolC09g049680.2J	+	AT5G60410	E3 SUMO-protein ligase SIZ1;SIZ1;PTN001324881;orthologs	E3 SUMO-PROTEIN LIGASE SIZ1
C09	BolC09g050060.2J	+	AT2G05642	Nucleic acid-binding, OB-fold-like protein;At2g05642;PTN000031790;orthologs	NUCLEIC ACID-BINDING, OB-FOLD-LIKE PROTEIN
C09	BolC09g050420.2J	-	AT5G22640	Protein TIC 100;TIC100;PTN004604671;orthologs	PROTEIN TIC 100
C09	BolC09g050750.2J	+	AT5G22330	RuvB-like protein 1;RIN1;PTN000120310;orthologs	RUVB-LIKE 1
C09	BolC09g050790.2J	+	AT5G22260	PHD finger protein MALE STERILITY 1;MS1;PTN002312262;orthologs	PHD FINGER PROTEIN MALE STERILITY 1
C09	BolC09g051230.2J	-	AT5G21150	Protein argonaute 9;AGO9;PTN000527500;orthologs	PROTEIN ARGONAUTE 9
C09	BolC09g051830.2J	-	AT5G20690	Pollen receptor-like kinase 6;PRK6;PTN000702867;orthologs	POLLEN RECEPTOR-LIKE KINASE 6
C09	BolC09g052650.2J	-	AT5G19730	Probable pectinesterase 53;PME53;PTN000771011;orthologs	PECTINESTERASE 53-RELATED
C09	BolC09g053020.2J	-	AT5G19400	Nonsense-mediated mRNA decay factor SMG7;SMG7;PTN000403374;orthologs	NONSENSE-MEDIATED MRNA DECAY FACTOR SMG7
C09	BolC09g054980.2J	+	AT5G18280	Apyrase 2;APY2;PTN001369460;orthologs	APYRASE 2
C09	BolC09g055420.2J	-	AT5G17800	Transcription factor MYB56;MYB56;PTN000068145;orthologs	MYB DOMAIN PROTEIN 89-RELATED
C09	BolC09g055910.2J	+	AT5G17340	At5g17340;MKP11.1;PTN002032940;orthologs	PROLAMIN-LIKE PROTEIN
C09	BolC09g056260.2J	-	AT5G17020	Protein EXPORTIN 1A;XPO1;PTN000131853;orthologs	EXPORTIN-1
C09	BolC09g056700.2J	+	AT1G52950	Nucleic acid-binding, OB-fold-like protein;At1g52950;PTN000588716;orthologs	NUCLEIC ACID-BINDING, OB-FOLD-LIKE PROTEIN
C09	BolC09g056710.2J	+	AT5G16560	Transcription repressor KAN1;KAN1;PTN000771273;orthologs	TRANSCRIPTION REPRESSOR KAN1
C09	BolC09g056760.2J	+	AT5G16500	Receptor-like kinase LIP1;LIP1;PTN000702209;orthologs	RECEPTOR-LIKE KINASE LIP1
C09	BolC09g056770.2J	+	AT5G16490	CRIB domain-containing protein RIC4;RIC4;PTN001400198;orthologs	CRIB DOMAIN-CONTAINING PROTEIN RIC4
C09	BolC09g059510.2J	-	AT5G13570	mRNA-decapping enzyme subunit 2;DCP2;PTN001135675;orthologs	M7GPPPN-MRNA HYDROLASE
C09	BolC09g060590.2J	-	AT5G12210	Geranylgeranyl transferase type-2 subunit beta 1;RGTB1;PTN000206806;orthologs	GERANYLGERANYL TRANSFERASE TYPE-2 SUBUNIT BETA 1-RELATED
C09	BolC09g061300.2J	+	AT5G11410	Inactive serine_threonine-protein kinase BKN2;BKN2;PTN000701565;orthologs	INACTIVE SERINE_THREONINE-PROTEIN KINASE BKN2
C09	BolC09g061310.2J	+	AT5G11410	Inactive serine_threonine-protein kinase BKN2;BKN2;PTN000701565;orthologs	INACTIVE SERINE_THREONINE-PROTEIN KINASE BKN2
C09	BolC09g062660.2J	+	AT5G10140	MADS-box protein FLOWERING LOCUS C;FLC;PTN000235724;orthologs	MADS-BOX PROTEIN FLOWERING LOCUS C
C09	BolC09g064320.2J	-	AT5G07180	LRR receptor-like serine_threonine-protein kinase ERL2;ERL2;PTN000702884;orthologs	LRR RECEPTOR-LIKE SERINE_THREONINE-PROTEIN KINASE ERL2
C09	BolC09g064330.2J	+	AT5G07190	Embryo-specific protein ATS3;ATS3;PTN001588708;orthologs	EMBRYO-SPECIFIC PROTEIN ATS3
C09	BolC09g064600.2J	-	AT5G07530	Tapetal oleosin GRP-17;GRP17;PTN002112614;orthologs	TAPETAL OLEOSIN GRP-17
C09	BolC09g064610.2J	-	AT5G07540	Tapetal oleosin GRP-16;GRP16;PTN002112621;orthologs	GLYCINE-RICH PROTEIN-RELATED
C09	BolC09g066140.2J	-	AT5G05860	UDP-glycosyltransferase 76C2;UGT76C2;PTN000231394;orthologs	UDP-GLYCOSYLTRANSFERASE 76C2
C09	BolC09g067500.2J	+	AT5G04480	AT5g04480_T32M21_80;At5g04480;PTN000282606;orthologs	GLYCOSYL TRANSFERASE FAMILY 1 DOMAIN-CONTAINING PROTEIN
C09	BolC09g068190.2J	+	AT5G03840	Protein TERMINAL FLOWER 1;TFL1;PTN000146023;orthologs	PROTEIN TERMINAL FLOWER 1
C09	BolC09g068640.2J	-	AT5G03080	Lipid phosphate phosphatase gamma;LPPG;PTN000134099;orthologs	DOLICHYLDIPHOSPHATASE 1
C09	BolC09g069070.2J	-	AT3G45100	Phosphatidylinositol N-acetylglucosaminyltransferase subunit A;PIGA;PTN000282608;orthologs	PHOSPHATIDYLINOSITOL N-ACETYLGLUCOSAMINYLTRANSFERASE SUBUNIT A
